# Supplementary material for: Ancestry, admixture, and pathogens in contemporaneous Neolithic farmers and foragers on the Island of Gotland
Source: Commun Biol. 2026 Jul 13;9:972. doi: 10.1038/s42003-026-10498-0 (PMC13376394; doi:10.1038/s42003-026-10498-0)
Supplement: Supplementary file 4 — Supplementary Data 1–13 [file 42003_2026_10498_MOESM4_ESM.xlsx]

## Sheet: Supp. Data 1. Reference genomes
Supplementary Data 1. Reference genomes
Lab name	Skeletal code	Group PopGen label	Individual PopGen label	Populations used for qpGraph and DATES	Conv. C14 Age BP, Lab No, and marine offset when available	C14 date cal BCE 95% CI, Intcal 13	Site	Country	Lat.	Long.	Molecular sex	MT haplogroup	Y DNA haplogroup	Type of data	Coverage	Paper	doi:
I4432	ZVEJ10 (Zvejnieki, burial 67)	Baltic_HG_Kunda_CP	-		(7140±40 BP, PSUAMS-2230)	6080-5920	Zvejnieki (Zemgale, Neretas District)	Latvia	56.2833	25.1333	M	U5a2c	R1b1a1a(xR1b1a1a2)	1240k capture	3.757	Mathieson et al. 2018	doi:10.1038/nature25778
I4434	ZVEJ12 (Zvejnieki, burial 128)	Baltic_HG_Kunda_CP	-		(6530±35 BP, PSUAMS-2231)	5610-5390	Zvejnieki (Zemgale, Neretas District)	Latvia	56.2833	25.1333	M	U5a2d	R1b1a1a(xR1b1a1a2)	1240k capture	3.483	Mathieson et al. 2018	doi:10.1038/nature25778
I4439	ZVEJ20 (Zvejnieki)	Baltic_HG_Kunda_CP	-		(6815±40 BP, PSUAMS-2236)	5760-5630	Zvejnieki (Zemgale, Neretas District)	Latvia	56.2833	25.1333	M	U5b1d1	R1b1a1a(xR1b1a1a2)	1240k capture	3.781	Mathieson et al. 2018	doi:10.1038/nature25778
I4550	ZVEJ3 (Zvejnieki, burial 52, eastern individual)	Baltic_HG_Kunda_CP	-		(7715±25 BP, PSUAMS-2835)	6600-6480	Zvejnieki (Zemgale, Neretas District)	Latvia	56.2833	25.1333	M	U5b2a1a	Q1a2	1240k capture	4.42	Mathieson et al. 2018	doi:10.1038/nature25778
I4551	ZVEJ4 (Zvejnieki, burial 108, jar burial)	Baltic_HG_Kunda_CP	-		(6845±25 BP, PSUAMS-2836)	5780-5670	Zvejnieki (Zemgale, Neretas District)	Latvia	56.2833	25.1333	M	U5a2c3	I2a2a1	1240k capture	3.901	Mathieson et al. 2018	doi:10.1038/nature25778
I4595	ZVEJ8 (Zvejnieki, burial 99)	Baltic_HG_Kunda_CP	-		(6800±25 BP, PSUAMS-2683)	5730-5650	Zvejnieki (Zemgale, Neretas District)	Latvia	56.2833	25.1333	F	U2e1	n/a (female)	1240k capture	4.22	Mathieson et al. 2018	doi:10.1038/nature25778
I4596	ZVEJ9 (Zvejnieki, burial 49)	Baltic_HG_Kunda_CP	-		(7150±25 BP, PSUAMS-2839)	6060-5990	Zvejnieki (Zemgale, Neretas District)	Latvia	56.2833	25.1333	M	U5a2d	I2a2a1b	1240k capture	4.379	Mathieson et al. 2018	doi:10.1038/nature25778
I4630	ZVEJ30 (Zvejnieki)	Baltic_HG_Kunda_CP	-		(8240±70 BP)	7470-7080	Zvejnieki (Zemgale, Neretas District)	Latvia	56.2833	25.1333	M	U5a2c	R1b1a1a(xR1b1a1a2)	1240k capture	2.426	Mathieson et al. 2018	doi:10.1038/nature25778
Spiginas4	Spiginas4	Baltic_HG_Kunda_CP	-		(7470±60 BP, Gin-5571)	6440-6230	Spiginas (Telsiai County, Telšių rajono savivaldybė)	Lithuania	55.768	22.417	F	U4a2	n/a (female)	1240k capture	1.122	Mittnik et al. 2018	doi:10.1038/s41467-018-02825-9
Latvia_HG1	ZVEJ32 (Zvejnieki, burial 313)	Baltic_HG_Kunda	-		(7525±60 BP, LuS-8220)	6470-6250	Zvejnieki (Zemgale, Neretas District)	Latvia	56.2833	25.1333	F	U51ac	n/a (female)	Shotgun	1.38	Jones et al. 2017	doi:10.1016/j.cub.2016.12.060
Latvia_HG2	ZVEJ25 (Zvejnieki, burial 93)	Baltic_HG_Narva	-		(6840±55 BP, Hela-1212)	5840-5640	Zvejnieki (Zemgale, Neretas District)	Latvia	56.2833	25.1333	M	U2e1	R1b1b	Shotgun	4.37	Jones et al. 2017	doi:10.1016/j.cub.2016.12.060
Latvia_HG3	ZVEJ27 (Zvejnieki, burial 121)	Baltic_HG_Narva	-		(6145±80 BP, Ua-19883)	5300-4850	Zvejnieki (Zemgale, Neretas District)	Latvia	56.2833	25.1333	M	U5a2e	R1b1b	Shotgun	0.97	Jones et al. 2017	doi:10.1016/j.cub.2016.12.060
I4438	ZVEJ16 (Zvejnieki, burial 224)	Baltic_HG_Narva_CP	-		(6335±35 BP, PSUAMS-2235)	5460-5220	Zvejnieki (Zemgale, Neretas District)	Latvia	56.2833	25.1333	M	U4b1a2	I2a1	1240k capture	3.815	Mathieson et al. 2018	doi:10.1038/nature25778
I4440	ZVEJ21 (Zvejnieki, burial 197)	Baltic_HG_Narva_CP	-		(6180±30 BP, PSUAMS-2264)	5220-5040	Zvejnieki (Zemgale, Neretas District)	Latvia	56.2833	25.1333	M	U4a1	I2a1	1240k capture	3.22	Mathieson et al. 2018	doi:10.1038/nature25778
I4441	ZVEJ22 (Zvejnieki, burial 173)	Baltic_HG_Narva_CP	-		(5900±30 BP, PSUAMS-2265)	4840-4710	Zvejnieki (Zemgale, Neretas District)	Latvia	56.2833	25.1333	M	U5a1c	I2a2a1b	1240k capture	3.521	Mathieson et al. 2018	doi:10.1038/nature25778
I4552	ZVEJ5 (Zvejnieki, burial 117)	Baltic_HG_Narva_CP	-		(6460±25 BP, PSUAMS-2837)	5480-5370	Zvejnieki (Zemgale, Neretas District)	Latvia	56.2833	25.1333	F	U5a1d	n/a (female)	1240k capture	4.174	Mathieson et al. 2018	doi:10.1038/nature25778
I4553	ZVEJ7 (Zvejnieki, burial 98)	Baltic_HG_Narva_CP	-		(6470±25 BP, PSUAMS-2838)	5480-5380	Zvejnieki (Zemgale, Neretas District)	Latvia	56.2833	25.1333	M	U5a1c	I2a2a1	1240k capture	1.028	Mathieson et al. 2018	doi:10.1038/nature25778
Veibri4	Veibri4	Baltic_HG_Narva_CP	-		(5940±22 BP, KIA-48843)	4900-4720	Veibri (Tartu County, Nõo Municipality, Illi Village)	Estonia	58.2017	26.465	F	U5b1	n/a (female)	1240k capture	1.047	Mittnik et al. 2018	doi:10.1038/s41467-018-02825-9
Donkalnis6	Donkalnis6	Baltic_HG_Narva_CP	-		(5770±40 BP, Poz-61574)	4720-4530	Donkalnis (Telsiai County, Telšių rajono savivaldybė)	Lithuania	55.808	22.422	F	U5a2e	n/a (female)	1240k capture	6.03	Mittnik et al. 2018	doi:10.1038/s41467-018-02825-9
Donkalnis7	Donkalnis7	Baltic_HG_Narva_CP	-		(6220±90 BP, Poz-61576)	5460-4940	Donkalnis (Telsiai County, Telšių rajono savivaldybė)	Lithuania	55.808	22.422	M	U5a2d1	R1	1240k capture	0.758	Mittnik et al. 2018	doi:10.1038/s41467-018-02825-9
Kretuonas2	Kretuonas2	Baltic_HG_Narva_CP	-		Context: Archaeological	(5500/5300-3100/2900 BCE)	Kretuonas 1B (Vilnius County, Švenčionių rajono savivaldybė)	Lithuania	55.26	26.098	M	U5b2b	I2a1b	1240k capture	1.282	Mittnik et al. 2018	doi:10.1038/s41467-018-02825-9
Kretuonas4	Kretuonas4	Baltic_HG_Narva_CP	-		Context: Archaeological	(5500/5300-3100/2900 BCE)	Kretuonas 1B (Vilnius County, Švenčionių rajono savivaldybė)	Lithuania	55.26	26.098	F	U5b1b1a	n/a (female)	1240k capture	8.792	Mittnik et al. 2018	doi:10.1038/s41467-018-02825-9
Kretuonas1	Kretuonas1	Baltic_HG_Narva_CP	-		(5350±130 BP, OxA-5935)	4460-3820	Kretuonas 1B (Vilnius County, Švenčionių rajono savivaldybė)	Lithuania	55.26	26.098	F	U5b1	n/a (female)	1240k capture	0.367	Mittnik et al. 2018	doi:10.1038/s41467-018-02825-9
Kivisaare3	Kivisaare3	Baltic_HG_Narva_CP	-		(5796±37 BP, UBA-25993)	4730-4540	Kivisaare (Viljandi County, Viljandi Municipality, Lätkalu Village)	Estonia	58.272	26.052	M	U4a1	ND	1240k capture	0.186	Mittnik et al. 2018	doi:10.1038/s41467-018-02825-9
Spiginas1	Spiginas1	Baltic_HG_Narva_CP	-		(5470±40 BP, Poz-61572)	4440-4240	Spiginas (Telsiai County, Telšių rajono savivaldybė)	Lithuania	55.768	22.417	M	H11a	I2a1a2a1a	1240k capture	6.106	Mittnik et al. 2018	doi:10.1038/s41467-018-02825-9
I4435	ZVEJ13 (Zvejnieki, burial 278), (Typical Comb Ware Culture)	Baltic_MN/CCC_CP	-		(5210±30 BP, PSUAMS-2232)	4150-3960	Zvejnieki (Zemgale, Neretas District)	Latvia	56.2833	25.1333	F	U4a1	n/a (female)	1240k capture	3.407	Mathieson et al. 2018	doi:10.1038/nature25778
I4436	ZVEJ14 (Zvejnieki, burial 261), (Typical Comb Ware Culture?)	Baltic_MN/CCC_CP	-		(5335±30 BP, PSUAMS-2233)	4260-4050	Zvejnieki (Zemgale, Neretas District)	Latvia	56.2833	25.1333	M	U4a1	R1b1a1a(xR1b1a1a2)	1240k capture	3.029	Mathieson et al. 2018	doi:10.1038/nature25778
I4437	ZVEJ15 (Zvejnieki, burial 226)	Baltic_MN/CCC_CP	-		(5370±30 BP, PSUAMS-2234)	4330-4070	Zvejnieki (Zemgale, Neretas District)	Latvia	56.2833	25.1333	F	U5a1d2	n/a (female)	1240k capture	3.6	Mathieson et al. 2018	doi:10.1038/nature25778
I4554	ZVEJ24 (Zvejnieki, burial 207, ind. 1, jar burial), (Typical Comb Ware Culture)	Baltic_MN/CCC_CP	-		(5180±30 BP, PSUAMS-2237)	4040-3960	Zvejnieki (Zemgale, Neretas District)	Latvia	56.2833	25.1333	F	U4d1	n/a (female)	1240k capture	2.526	Mathieson et al. 2018	doi:10.1038/nature25778
Tamula1	Tamula1, (Comb Ware Culture)	Baltic_MN/CCC_CP	-		(4680±40 BP, Poz-15645)	3630–3360	Tamula (Võru County, Võru Municipality, Roosisaare Village)	Estonia	57.8414	26.9638	F	U5a1d2b	n/a (female)	1240k capture	0.168	Mittnik et al. 2018	doi:10.1038/s41467-018-02825-9
Tamula3	Tamula3, (Comb Ware Culture)	Baltic_MN/CCC_CP	-		(4940±40 BP, Poz-10826)	3800-3640	Tamula (Võru County, Võru Municipality, Roosisaare Village)	Estonia	57.8414	26.9638	M	U4d2	R1	1240k capture	0.16	Mittnik et al. 2018	doi:10.1038/s41467-018-02825-9
Latvia_MN1	ZVEJ26 (Zvejnieki, burial 124)	Baltic_MN/CCC	-		(5280±55 BP, Ua-3639)	4250-3980	Zvejnieki (Zemgale, Neretas District)	Latvia	56.2833	25.1333	M	U4a1	ND	Shotgun	0.18	Jones et al. 2017	doi:10.1016/j.cub.2016.12.060
Latvia_MN2	ZVEJ31 (Zvejnieki, burial 221), (Comb Ware Culture)	Baltic_MN/CCC	-		(5211±56 BP) [R_combine: (5180±65 BP, Ua-19813), (5290±105 BP)]	4230-3800	Zvejnieki (Zemgale, Neretas District)	Latvia	56.2833	25.1333	F	U4	n/a (female)	Shotgun	1.5	Jones et al. 2017	doi:10.1016/j.cub.2016.12.060
KK1	Kotias	CHG	-		(8723±35 BP) [R_combine: (8665±65 BP, RTT-5246), (8745±40 BP, OxA-28256)]	7940-7600	Kotias Klde	Georgia	42.28	43.28	M	H13c	J2a	Shotgun	12.482	Jones et al. 2015 (dating Mathieson et al. 2018)	doi:10.1038/ncomms9912
SATP	Satsurblia	CHG	-		(11415±50 BP, OxA-34632)	11430-11180	Satsurblia (Imereti, Tsqaltubo, Tskhunkuri)	Georgia	42.4059	42.5818	M	K	J1	Shotgun	1.191	Jones et al. 2015 (dating Mathieson et al. 2018)	doi:10.1038/ncomms9912
Popovo2	grave 4, MAE RAS 6836-4	EHG_CP	-	EHG_CP	Context: Archaeological	(7500–5000 BCE)	Popovo, Karelia, Russia	Russia	61.2643	38.9052	M	U4d	J1	1240k capture	0.11	Mittnik et al. 2018	doi:10.1038/s41467-018-02825-9
UzOO77	grave 54, MAE RAS 5773-77	EHG_CP	-	EHG_CP	Context: Archaeological	(5500-5000 BCE)	Yuzhnyy Oleni Ostrov, Karelia	Russia	61.65	35.65	F	R1b	n/a (female)	1240k capture	0.733	Mittnik et al. 2018	doi:10.1038/s41467-018-02825-9
I0211/UzOO40	Karelia2	EHG_CP	-	EHG_CP	Matiesson et al. 2018, (41586_2018_BFnature25778_MOESM3_ESM.xlsx)	6773-5886 (modeled)	Yuzhnyy Oleni Ostrov, Karelia	Russia	61.65	35.65	M	U4a	J1	1240k capture	0.136	Mathieson et al. 2015	doi:10.1038/nature16152
I0061/UzOO74	Karelia	EHG_CP	-	EHG_CP	Matiesson et al. 2018, (41586_2018_BFnature25778_MOESM3_ESM.xlsx)	6773-5886 (modeled)	Yuzhnyy Oleni Ostrov, Karelia	Russia	61.65	35.65	M	C1	R1a1(xR1a1a)	1240k capture	5.272	Mathieson et al. 2015 (1240k of the same sample with 390k in Haak et al. 2015)	doi:10.1038/nature16152
I0124/SVP44	Samara Site IV	EHG_CP	-	EHG_CP	(6680±30 BP, Beta-392490), Matiesson et al. 2018, (41586_2018_BFnature25778_MOESM3_ESM.xlsx)	5660-5540	Lebyanzhinka, Sok River, Samara	Russia	53.4	50.4	M	U5a1d	R1b1a1a	1240k capture	0.598	Mathieson et al. 2015 (1240k of the same sample with 390k in Haak et al. 2015)	doi:10.1038/nature16152
ajv58	burial 58	SE_PWC_Ajvide/SE_PWC	SE_PWC_ajv58		(4230±30 BP, Beta-423309, offset 70±40)	2880-2630	L1977:1025, Ajvide Settlement (Gotland, Eksta parish)	Sweden	57.2811	18.1691	M	U4d	I2a1a1-CTS595	Shotgun	2.68	Günther et al. 2018 (More SG data from Skoglund et al. 2014)	doi:10.1371/journal.pbio.2003703
ajv70	burial 70	SE_PWC_Ajvide/SE_PWC	SE_PWC_ajv70		(4210±30 BP, Beta-430647, offset 70±40)	2870-2620	L1977:1025, Ajvide Settlement (Gotland, Eksta parish)	Sweden	57.2811	18.1691	M	U4d	I2a1a1-CTS595	Shotgun	1.29	Günther et al. 2018 (More SG data from Skoglund et al. 2012;2014)	doi:10.1371/journal.pbio.2003703
ajv54	burial 54	SE_PWC_Ajvide/SE_PWC	SE_PWC_ajv54		(4280±30 BP, Bet-423308, offset 70±40)	2900-2680	L1977:1025, Ajvide Settlement (Gotland, Eksta parish)	Sweden	57.2811	18.1691	M	U5b1d2	ND	Shotgun	0.91	Malmström et al. 2019	doi:10.1098/rspb.2019.1528
ajv36	burial 36	SE_PWC_Ajvide/SE_PWC	SE_PWC_ajv36		(4355±33 BP, Ua-57849, offset 70±40)	3010-2870	L1977:1025, Ajvide Settlement (Gotland, Eksta parish)	Sweden	57.2811	18.1691	F	U5b2a2	n/a (female)	Shotgun	0.97	Couthino et al. 2020	doi:10.1002/ajpa.24079
ajv28	burial 28	SE_PWC_Ajvide/SE_PWC	SE_PWC_ajv28		(4265±33 BP, Ua-57848, , offset 70±40)	2890-2670	L1977:1025, Ajvide Settlement (Gotland, Eksta parish)	Sweden	57.2811	18.1691	F	U4a2	n/a (female)	Shotgun	1.35	Couthino et al. 2020	doi:10.1002/ajpa.24079
ajv59	burial 59	SE_PWC_Ajvide/SE_PWC	SE_PWC_ajv59		(4364±34 BP, Ua-57850, offset 70±40)	3010-2880	L1977:1025, Ajvide Settlement (Gotland, Eksta parish)	Sweden	57.2811	18.1691	M	U5b2a2	ND	Shotgun	0.16	Coutinho et al. 2020 (more SG data from Skoglund et al. 2014)	doi:10.1002/ajpa.24079
hem001	2	SE_PWC_Hemmor/SE_PWC	SE_PWC_hem001		(4361±34 BP, Ua-57851, offset 70±40)	3010-2880	Dalbo 14:5, Hemmor (Gotland, När parish)	Sweden	57.22	18.57	M	K1a3a	ND	Shotgun	0.29	Couthino et al. 2020	doi:10.1002/ajpa.24079
hem004	Individual 3	SE_PWC_Hemmor/SE_PWC	SE_PWC_hem004		(4472±33 BP, Ua-57852, offset 70±40)	3310-2910	Dalbo 14:5, Hemmor (Gotland, När parish)	Sweden	57.22	18.57	M	U4a2	I2-M438	Shotgun	0.71	Couthino et al. 2020	doi:10.1002/ajpa.24079
hem005	Skeleton 2	SE_PWC_Hemmor/SE_PWC	SE_PWC_hem005		(4537±34 BP, Ua-57853, offset 70±40)	3340-3020	Dalbo 14:5, Hemmor (Gotland, När parish)	Sweden	57.22	18.57	F	U5a1	n/a (female)	Shotgun	2.39	Couthino et al. 2020	doi:10.1002/ajpa.24079
vbj001	burial 24	SE_PWC_Västerbjers/SE_PWC	SE_PWC_vbj001		(4135±50 BP, Ua-19395, offset 70±40)	2860-2470	L1977:7018, Västerbjers (Gotland, Gothem parish)	Sweden	57.58	18.7	F	U4a2	n/a (female)	Shotgun	4.03	Couthino et al. 2020	doi:10.1002/ajpa.24079
vbj002	burial 83	SE_PWC_Västerbjers/SE_PWC	SE_PWC_vbj002		(4236±33 BP, Ua-57855, offset 70±40)	2880-2630	L1977:7018, Västerbjers (Gotland, Gothem parish)	Sweden	57.58	18.7	F	U5b2a2	n/a (female)	Shotgun	0.16	Couthino et al. 2020	doi:10.1002/ajpa.24079
vbj004	burial 88	SE_PWC_Västerbjers/SE_PWC	SE_PWC_vbj004		(4175±55 BP, Ua-19405, offset 70±40)	2880-2500	L1977:7018, Västerbjers (Gotland, Gothem parish)	Sweden	57.58	18.7	F	U5b2a2	n/a (female)	Shotgun	4.54	Couthino et al. 2020	doi:10.1002/ajpa.24079
vbj006	burial 82	SE_PWC_Västerbjers/SE_PWC	SE_PWC_vbj006		(4323±34 BP, Ua-57857, offset 70±40)	2920-2710	L1977:7018, Västerbjers (Gotland, Gothem parish)	Sweden	57.58	18.7	M	K1a3a	I2a-L460	Shotgun	3.89	Couthino et al. 2020	doi:10.1002/ajpa.24079
vbj007	burial 84	SE_PWC_Västerbjers/SE_PWC	SE_PWC_vbj007		(3995±33 BP BP, Ua-57858, offset 70±40)	2550-2300	L1977:7018, Västerbjers (Gotland, Gothem parish)	Sweden	57.58	18.7	M	HV12	ND	Shotgun	0.19	Couthino et al. 2020	doi:10.1002/ajpa.24079
vbj008	burial 12	SE_PWC_Västerbjers/SE_PWC	SE_PWC_vbj008		(4125±55 BP, Ua.19402, offset 70±40)	2860-2470	L1977:7018, Västerbjers (Gotland, Gothem parish)	Sweden	57.58	18.7	M	U5b1d2	I2-M438	Shotgun	0.9	Couthino et al. 2020	doi:10.1002/ajpa.24079
vbj012	burial 39	SE_PWC_Västerbjers/SE_PWC	SE_PWC_vbj012		(4366±33 BP, Ua-57859, offset 70±40)	3010-2880	L1977:7018, Västerbjers (Gotland, Gothem parish)	Sweden	57.58	18.7	M	U5b2a2	I2a-L460	Shotgun	1.63	Couthino et al. 2020	doi:10.1002/ajpa.24079
vbj013	burial 5	SE_PWC_Västerbjers/SE_PWC	SE_PWC_vbj013		(4236±34 BP, Ua-57860, offset 70±40)	2880-2630	L1977:7018, Västerbjers (Gotland, Gothem parish)	Sweden	57.58	18.7	M	U4a2	I2a1a-CTS595	Shotgun	3.05	Couthino et al. 2020	doi:10.1002/ajpa.24079
vbj017	Hearth 76, possibly from grave 87	SE_PWC_Västerbjers/SE_PWC	SE_PWC_vbj017		(4290±55 BP, Ua-19399, offset 70±40)	2920-2630	L1977:7018, Västerbjers (Gotland, Gothem parish)	Sweden	57.58	18.7	M	U4a2	ND	Shotgun	0.08	Couthino et al. 2020	doi:10.1002/ajpa.24079
vbj018	burial 68	SE_PWC_Västerbjers/SE_PWC	SE_PWC_vbj018		(4296±34 BP, Ua-57862, offset 70±40)	2910-2690	L1977:7018, Västerbjers (Gotland, Gothem parish)	Sweden	57.58	18.7	M	U5a2	I2a1b1-L161	Shotgun	1.96	Couthino et al. 2020	doi:10.1002/ajpa.24079
SF12	SF12	SHG_Gotland	-	SHG_Gotland	(8080±30 BP, Beta-448531, offset 70±40)	7080-6830	L1977:905, Stora Förvar cave (Gotland, Stora Karlsö, Eksta parish)	Sweden	57.285	17.971	F	U4a1	n/a (female)	Shotgun-diploid genome	57.79	Günther et al. 2018	doi:10.1371/journal.pbio.2003703
SF9	SF9	SHG_Gotland	-	SHG_Gotland	(8260±30 BP, Beta-399027, offset 70±40)	7410-7070	L1977:905, Stora Förvar cave (Gotland, Stora Karlsö, Eksta parish)	Sweden	57.285	17.971	F	U4a2	n/a (female)	Shotgun	1.15	Günther et al. 2018	doi:10.1371/journal.pbio.2003703
SBJ/sbj001	Stora Bjers	SHG_Gotland	-	SHG_Gotland	(7974±49 BP, Ua-46147, offset 70±40)	7020-6640	L1976:6231, Stora Bjers (Gotland, Stenkyrka parish)	Sweden	57.792	18.538	M	U4a1	I2-L68	Shotgun	0.43	Günther et al. 2018	doi:10.1371/journal.pbio.2003703
I0011/Motala1	1	SHG_Motala_CP	-	SHG_Motala_CP	(5450±30 BP, Beta-349961)	5720-5520	L2009:7873, Kanaljorden, Motala Parish, Östergötland	Sweden	58.5349	15.0458	F	U5a1	n/a (female)	1240k capture	1.03	Mathieson et al. 2015 (1240k of the same sample with 390k in Haak et al. 2015)	doi:10.1038/nature16152
I0012/Motala2	2	SHG_Motala_CP	-	SHG_Motala_CP	Matiesson et al. 2018, (41586_2018_BFnature25778_MOESM3_ESM.xlsx)	5710-5580	L2009:7873, Kanaljorden, Motala Parish, Östergötland	Sweden	58.5349	15.0458	M	U2e1	I2c	1240k capture	1.756	Mathieson et al. 2015 (1240k of the same sample with 390k in Haak et al. 2015)	doi:10.1038/nature16152
I0014/Motala4	4	SHG_Motala_CP	-	SHG_Motala_CP	Matiesson et al. 2018, (41586_2018_BFnature25778_MOESM3_ESM.xlsx)	5880-5630	L2009:7873, Kanaljorden, Motala Parish, Östergötland	Sweden	58.5349	15.0458	F	U5a2d	n/a (female)	1240k capture	2.709	Mathieson et al. 2015 (1240k of the same sample with 390k in Haak et al. 2015)	doi:10.1038/nature16152
I0015/Motala6	6	SHG_Motala_CP	-	SHG_Motala_CP	Matiesson et al. 2018, (41586_2018_BFnature25778_MOESM3_ESM.xlsx)	5960-5630	L2009:7873, Kanaljorden, Motala Parish, Östergötland	Sweden	58.5349	15.0458	M	U5a2d	I2a1	1240k capture	1.562	Mathieson et al. 2015 (1240k of the same sample with 390k in Haak et al. 2015)	doi:10.1038/nature16152
I0017/Motala12	12	SHG_Motala_CP	-	SHG_Motala_CP	Matiesson et al. 2018, (41586_2018_BFnature25778_MOESM3_ESM.xlsx)	5720-5630	L2009:7873, Kanaljorden, Motala Parish, Östergötland	Sweden	58.5349	15.0458	M	U2e1	I2a1b	1240k capture	4.391	Mathieson et al. 2015 (1240k of the same sample with 390k in Haak et al. 2015)	doi:10.1038/nature16152
Hum1/H22	H22	SHG_Norway	-		(8730±34 BP), R_combine, offset 380±30: (8690±50 BP, Tra-954), (8850±65 BP, Tra-952), (8665±100 BP, Tra-951), (8680±85 BP, Tra-953)	7530-7350	Hummerviksholmen, Vest-Agder County	Norway	58.064	7.7437	F	U5a1	n/a (female)	Shotgun	0.71	Günther et al. 2018	doi:10.1371/journal.pbio.2003703
Hum2/H26	H26	SHG_Norway	-		(8730±34 BP), R_combine, offset 380±30: (8690±50 BP, Tra-954), (8850±65 BP, Tra-952), (8665±100 BP, Tra-951), (8680±85 BP, Tra-953)	7530-7350	Hummerviksholmen, Vest-Agder County	Norway	58.064	7.7437	M	U5a1d	I2-M438	Shotgun	4.05	Günther et al. 2018	doi:10.1371/journal.pbio.2003703
Steigen/stg001	Steigen	SHG_Norway	-		(5450±30 BP, Beta-349961, offset 380±30)	4010-3810	Måløya, Steigen Municipality, Nordland County	Norway	67.81	14.681	M	U5ad1	I2a1b-M423	Shotgun	1.24	Günther et al. 2018	doi:10.1371/journal.pbio.2003703
LaBraña	LaBraña	SP_HG	-		(6980±50 BP, Beta-226472)	5980-5750	La Braña-Arintero, Leon	Spain	42.911	-5.3778	M	U5b2c	C1a2	Shotgun	3.4	Olalde et al. 2014 (New SG data; individual first published in Sanchez-Quinto et al. 2012)	doi:10.1038/nature12960
Chan_Meso	Elba	SP_HG	-		(8,155±42 BP), R_combine: (7995±40 BP, Ua-13398), (8236±51 BP, Ua-38115)	7310-7060	Chan do Lindeiro, Pedrafita, Lugo	Spain	42.7344	-7.03054	F	U5b	n/a (female)	Shotgun	5.28	Gonzales Fortes et al. 2017	doi:10.1016/j.cub.2017.05.023
Canes1_Meso	Los Canes cave, Burial 1, 1-A	SP_HG	-		(7092±31 BP), R_combine: (6770±65 BP, AA-5296), (7025±80 BP, AA-11744), (7208±38 BP, OxA7148)	5300-5040	Los Canes, Asturias	Spain	43.355	-4.71668	F	U5a2a	n/a (female)	Shotgun	1.73	Gonzales Fortes et al. 2017	doi:10.1016/j.cub.2017.05.023
KO1	KO1	WHG	-		OxA-23757	5780-5650	Tiszaszolos-Domahaza	Hungary	NA	NA	M	R3 (R1b1 from CP data)	I2a1	Shotgun	1.24	Gamba et al. 2014	doi:10.1038/ncomms6257
N22	N22	WHG	-		NA	4440-4240	Brzesc Kujawski	Poland	52.61	18.9	F	U5a1c	n/a (female)	Shotgun	1.82	Fernandes et al. 2018	doi:10.1038/s41598-018-33067-w
Loschbour	Loschbour	WHG	WHG_Loschbour	WHG_CP	(7205±50 BP, OxA-7738)	6210-5990	Echternach	Luxembuurg	49.81	6.4	M	U5b1a	I2a1b	Shotgun	22	Lazaridis et al. 2014	doi:10.1038/nature13673
Bichon	Bichon	WHG	-	WHG_CP	(11855±50 BP, OxA-27763)	11820-11610	Grotte du Bichon (Neuchâtel, La Chaux-de-Fonds)	Switzerland	47.1	6.87	M	U5b1h	I2a1a2a	Shotgun	8.443	Jones et al. 2015	doi:10.1038/ncomms9912
SC1-Meso	Burial M95/2	WHG	-		(7960±96 BP, Corrected with offset in other paper), (8380±80 BP, OxA-8583), (1-s2.0-S0960982217305596-mmc4.pdf)	7130-6600	Schela Cladovei	Romania	44.6258	22.6067	M	U5b2c	R	Shotgun	1.11	Gonzales Fortes et al. 2017	doi:10.1016/j.cub.2017.05.023
SC2-Meso	Burial M96/3	WHG	-		Context: Archaeological	(7130-6600)	Schela Cladovei	Romania	44.6258	22.6067	M	U5a1c	R1	Shotgun	2.83	Gonzales Fortes et al. 2017	doi:10.1016/j.cub.2017.05.023
OC1-Meso	Burial M24	WHG	-		NA (Corrected with offset in other paper), (827734 BP, MAMS-28615), (1-s2.0-S0960982217305596-mmc4.pdf)	7020-6490	Ostrovul Corbului	Romania	44.5155	23.5209	M	K1 + 16362	R1b	Shotgun	1.86	Gonzales Fortes et al. 2017	doi:10.1016/j.cub.2017.05.023
Iboussieres25-1	Iboussieres25-1	WHG_CP	-	WHG_CP	(10140±50 BP, GrA-43700; layer date based on a direct date of Iboussieres39)	10090-9460	Aven des Iboussières à Malataverne, Rhône-Alpes	France	44.29	4.46	M	U5b2a	J?	1240k capture	0.131	Mathieson et al. 2018	doi:10.1038/nature25778
Iboussieres31-2	Iboussieres31-2	WHG_CP	-	WHG_CP	(10140±50 BP, GrA-43700; layer date based on a direct date of Iboussieres39)	10090-9460	Aven des Iboussières à Malataverne, Rhône-Alpes	France	44.29	4.46	M	U5b1	R	1241k capture	0.085	Mathieson et al. 2018	doi:10.1038/nature25778
BerryAuBac	BerryAuBac	WHG_CP	-	WHG_CP	(6325±35 BP, SacA-5455)	5370-5220	Berry au bac	France	49.24	3.54	M	U5b1a	I	1242k capture	0.054	Mathieson et al. 2018 (New data; Individual first published in Fu et al. 2016)	doi:10.1038/nature25778
Falkenstein	Falkenstein	WHG_CP	-	WHG_CP	(8185±80 BP, ETH-7615)	7460-7040	Falkenstein-Höhle (Baden-Württemberg, Tübingen, Sigmaringen)	Germany	48.06	9.04	M	U5a2c	I2a2a	1243k capture	0.188	Mathieson et al. 2018 (New data; Individual first published in Fu et al. 2016)	doi:10.1038/nature25778
I2158	SIC2, Oriente C	WHG_CP	-	WHG_CP	(Late Epigravettian, based on being above sublayers with dated charcoal: Sublayer 7D at 12250-11840 calBCE (12149±65 BP, LTL-14260A) and Sublayer 7E at 12220-11850 calBCE (12132±80 BP, LTL-873A). The range is from a Bayesian modeling analysis)	14780-9870	Grotta d’Oriente, Favignana Island, Egadi islands, Sicily	Italy	37.9333	12.3333	F	U2'3'4'7'8'9	n/a (female)	1244k capture	0.054	Mathieson et al. 2018	doi:10.1038/nature25778
Rochedane	Rochedane	WHG_CP	-	WHG_CP	(11120±50 BP, GrA-41739)	11140-10880	Rochedane	France	47.21	6.45	M	U5b2b	I	1245k capture	0.208	Mathieson et al. 2018	doi:10.1038/nature25778
I1875	STANKOa	WHG_CP	-	WHG_CP	(8110±50 BP, Poz-90130)	7310-7030	Vela Spila	Croatia	42.9672	16.7072	F	U5b2b	n/a (female)	1246k capture	0.406	Mathieson et al. 2018	doi:10.1038/nature25778
I0585	LaBrana1	WHG_CP	-	WHG_CP	(6980±50 BP, Beta-226472)	5980-5750	La Braña-Arintero, Leon	Spain	42.911	-5.3778	M	U5b2c	C1a2	1247k capture	19.5	Mathieson et al. 2015 (1240k of the same sample with shotgun in Olalde et al. 2014)	doi:10.1038/nature16152
Chaudardes1	Chaudardes1	WHG_CP	-	WHG_CP	(7400±60 BP, GrA-28268)	6410-6100	Chaudardes	France	49.24	3.46	M	U5b1b	I	1248k capture	0.13	Fu et al. 2016	doi: 10.1038/nature17993
Bar31	L11W-546	Anatolian_Neolithic	Anatolian_Neolithic_Bar31		(7457±44 BP, UBA-29838)	6420-6240	Barcın-Höyük (Bursa, Yenişehir)	Turkey	40.3037	29.6085	M	X2m	G2a2b	Shotgun	3.66	Hoffmanova et al. 2016	doi:10.1073/pnas.1523951113
Bar8	M10-106	Anatolian_Neolithic	Anatolian_Neolithic_Bar8		(7238±38 BP, UBA-29837)	6210-6030	Barcın-Höyük (Bursa, Yenişehir)	Turkey	40.3037	29.6085	F	K1a2	n/a (female)	Shotgun	7.13	Hoffmanova et al. 2016	doi:10.1073/pnas.1523951113
I0707	BAR2 / L11-213	Anatolian_Neolithic_CP	-	Anatolian_Neolithic_CP	Context: Archaeological	(6500-6200 BCE)	Barcın-Höyük (Bursa, Yenişehir)	Turkey	40.3037	29.6085	F	K1a4	n/a (female)	1240k capture	9.431	Mathieson et al. 2015	doi:10.1038/nature16152
I0708	BAR6 / L11-439	Anatolian_Neolithic_CP	-	Anatolian_Neolithic_CP	(7285±30 BP, PSUAMS-2103)	6220-6070	Barcın-Höyük (Bursa, Yenişehir)	Turkey	40.3037	29.6085	M	N1b1a	J2a	1240k capture	6.948	Mathieson et al. 2015	doi:10.1038/nature16152
I0709	BAR20/ M13-170	Anatolian_Neolithic_CP	-	Anatolian_Neolithic_CP	Context: Archaeological	(6500-6200 BCE)	Barcın-Höyük (Bursa, Yenişehir)	Turkey	40.3037	29.6085	M	U3	H2	1240k capture	9.765	Mathieson et al. 2015	doi:10.1038/nature16152
I0736	L11-216	Anatolian_Neolithic_CP	-	Anatolian_Neolithic_CP	Context: Archaeological	(6500-6200 BCE)	Barcın-Höyük (Bursa, Yenişehir)	Turkey	40.3037	29.6085	F	N1a1a1a	n/a (female)	1240k capture	2.248	Mathieson et al. 2015	doi:10.1038/nature16152
I0744	M10-275	Anatolian_Neolithic_CP	-	Anatolian_Neolithic_CP	(7455±30 BP, PSUAMS-2299)	6400-6240	Barcın-Höyük (Bursa, Yenişehir)	Turkey	40.3037	29.6085	M	J1c11	G2a2b2a	1240k capture	2.39	Mathieson et al. 2015	doi:10.1038/nature16152
I0745	M11-363	Anatolian_Neolithic_CP	-	Anatolian_Neolithic_CP	(7405±30 BP, PSUAMS-2105)	6370-6230	Barcın-Höyük (Bursa, Yenişehir)	Turkey	40.3037	29.6085	M	U8b1b1	H2	1240k capture	7.785	Mathieson et al. 2015	doi:10.1038/nature16152
I0746	L11-322	Anatolian_Neolithic_CP	-	Anatolian_Neolithic_CP	(7110±50 BP, Poz-82177)	6070-5890	Barcın-Höyük (Bursa, Yenişehir)	Turkey	40.3037	29.6085	M	K1a or K1a1	G2a2b2a1a1c	1240k capture	8.465	Mathieson et al. 2015	doi:10.1038/nature16152
I1096	BAR26 / M10-76 (BAR26 / M10-76; 342)	Anatolian_Neolithic_CP	-	Anatolian_Neolithic_CP	Context: Archaeological	(6500-6200 BCE)	Barcın-Höyük (Bursa, Yenişehir)	Turkey	40.3037	29.6085	M	N1a1a1	I2c	1240k capture	2.865	Mathieson et al. 2015	doi:10.1038/nature16152
I1097	BAR271 / M10-271	Anatolian_Neolithic_CP	-	Anatolian_Neolithic_CP	(7475±30 BP, PSUAMS-2297)	6420-6250	Barcın-Höyük (Bursa, Yenişehir)	Turkey	40.3037	29.6085	M	W1-T119C	G2a2b2a3	1240k capture	2.125	Mathieson et al. 2015	doi:10.1038/nature16152
I1098	BAR99 / M10-352	Anatolian_Neolithic_CP	-	Anatolian_Neolithic_CP	Context: Archaeological	(6500-6200 BCE)	Barcın-Höyük (Bursa, Yenişehir)	Turkey	40.3037	29.6085	F	X2d2	n/a (female)	1240k capture	2.994	Mathieson et al. 2015	doi:10.1038/nature16152
I1099	L11-S-488 (Barcın-Höyük)	Anatolian_Neolithic_CP	-	Anatolian_Neolithic_CP	Context: Archaeological	(6500-6200 BCE)	Barcın-Höyük (Bursa, Yenişehir)	Turkey	40.3037	29.6085	M	T2b	G2a2a1a2a	1240k capture	0.827	Mathieson et al. 2015	doi:10.1038/nature16152
I1100	M11-351 (Barcın-Höyük)	Anatolian_Neolithic_CP	-	Anatolian_Neolithic_CP	Context: Archaeological	(6500-6200 BCE)	Barcın-Höyük (Bursa, Yenişehir)	Turkey	40.3037	29.6085	F	K1a or K1a6	n/a (female)	1240k capture	0.331	Mathieson et al. 2015	doi:10.1038/nature16152
I1101	M11-352a	Anatolian_Neolithic_CP	-	Anatolian_Neolithic_CP	Context: Archaeological	(6500-6200 BCE)	Barcın-Höyük (Bursa, Yenişehir)	Turkey	40.3037	29.6085	M	T2b	H2	1240k capture	1.56	Mathieson et al. 2015	doi:10.1038/nature16152
I1102	M11-354 (Barcın-Höyük)	Anatolian_Neolithic_CP	-	Anatolian_Neolithic_CP	Context: Archaeological	(6500-6200 BCE)	Barcın-Höyük (Bursa, Yenişehir)	Turkey	40.3037	29.6085	M	K1a3a	C1a2	1240k capture	0.55	Mathieson et al. 2015	doi:10.1038/nature16152
I1103	M11-S-350 (Barcın-Höyük)	Anatolian_Neolithic_CP	-	Anatolian_Neolithic_CP	Context: Archaeological	(6500-6200 BCE)	Barcın-Höyük (Bursa, Yenişehir)	Turkey	40.3037	29.6085	M	K1b1b1	G2a2a1a2a	1240k capture	1.135	Mathieson et al. 2015	doi:10.1038/nature16152
I1579	M13-72 | M13-72SSC | M13-72C	Anatolian_Neolithic_CP	-	Anatolian_Neolithic_CP	Context: Archaeological	(6500-6200 BCE)	Barcın-Höyük (Bursa, Yenişehir)	Turkey	40.3037	29.6085	F	K1a-C150T	n/a (female)	1240k capture	5.366	Mathieson et al. 2015	doi:10.1038/nature16152
I1580	L12-393	Anatolian_Neolithic_CP	-	Anatolian_Neolithic_CP	(7385±40 BP, PSUAMS-1964)	6390-6100	Barcın-Höyük (Bursa, Yenişehir)	Turkey	40.3037	29.6085	F	H5	n/a (female)	1240k capture	4.906	Mathieson et al. 2015	doi:10.1038/nature16152
I1581	L12-502	Anatolian_Neolithic_CP	-	Anatolian_Neolithic_CP	(7415±30 BP, PSUAMS-2104)	6380-6230	Barcın-Höyük (Bursa, Yenişehir)	Turkey	40.3037	29.6085	F	U3	n/a (female)	1240k capture	3.763	Mathieson et al. 2015	doi:10.1038/nature16152
I1583	L14-200	Anatolian_Neolithic_CP	-	Anatolian_Neolithic_CP	(7460±50 BP, Poz-82231)	6430-6240	Barcın-Höyük (Bursa, Yenişehir)	Turkey	40.3037	29.6085	M	K1a2	G2a2a1a2a	1240k capture	13.544	Mathieson et al. 2015	doi:10.1038/nature16152
I1585	M11-59 | M11-59SSC | M11-59C	Anatolian_Neolithic_CP	-	Anatolian_Neolithic_CP	Context: Archaeological	(6500-6200 BCE)	Barcın-Höyük (Bursa, Yenişehir)	Turkey	40.3037	29.6085	F	J1 or J1c	n/a (female)	1240k capture	6.313	Mathieson et al. 2015	doi:10.1038/nature16152
I5068	KH40 (25929; Gr. 40)	AT_LBK_CP	-		Context: Archaeological	(5500-4775 BCE)	Kleinhadersdorf Flur Marchleiten (Niederösterreich, Mistelbach)	Austria	48.6632	16.5897	M	T2b23	J2	1240k capture	0.363	Mathieson et al. 2018	doi:10.1038/nature25778
I5069	KH55 (25936; Gr. 55 Verf. 54)	AT_LBK_CP	-		Context: Archaeological	(5500-4775 BCE)	Kleinhadersdorf Flur Marchleiten (Niederösterreich, Mistelbach)	Austria	48.6632	16.5897	F	N1a1	n/a (female)	1240k capture	3.364	Mathieson et al. 2018	doi:10.1038/nature25778
I5070	SCH1 (SCH1; Ind. S8, Ind. S8)	AT_LBK_CP	-		Context: Archaeological	(5500-4775 BCE)	Asparn Schletz (Niederösterreich, Mistelbach)	Austria	48.5798	16.4693	M	K1a1a	C1a2	1240k capture	3.51	Mathieson et al. 2018	doi:10.1038/nature25778
I5204	Ind. 14/2	AT_LBK_CP	-		Context: Archaeological	(5500-4500 BCE)	Asparn Schletz (Niederösterreich, Mistelbach)	Austria	48.5798	16.4693	M	J1c2	G2a2b2a3	1240k capture	4.769	Mathieson et al. 2018	doi:10.1038/nature25778
I5205	SCH2 (SCH2; Ind. S2, Ind. S2) | P8485 (1988 ind. 52 Fn. 763)	AT_LBK_CP	-		Context: Archaeological	(5500-4500 BCE)	Asparn Schletz (Niederösterreich, Mistelbach)	Austria	48.5798	16.4693	F	H	n/a (female)	1240k capture	4.457	Mathieson et al. 2018	doi:10.1038/nature25778
I5206	P8475 (SCH3; Ind. 23; 285, 288)	AT_LBK_CP	-		Context: Archaeological	(5500-4500 BCE)	Asparn Schletz (Niederösterreich, Mistelbach)	Austria	48.5798	16.4693	F	T2b	n/a (female)	1240k capture	3.407	Mathieson et al. 2018	doi:10.1038/nature25778
I5207	SCH4 (SCH4; Ind. 22, Ind. 22) | P8489 (1990 ind. 22 Fn. 2805)	AT_LBK_CP	-		Context: Archaeological	(5500-4500 BCE)	Asparn Schletz (Niederösterreich, Mistelbach)	Austria	48.5798	16.4693	M	H67	J2a	1240k capture	4.447	Mathieson et al. 2018	doi:10.1038/nature25778
I5208	SCH5 (SCH5; Ind. 12, Ind. 12)	AT_LBK_CP	-		Context: Archaeological	(5500-4500 BCE)	Asparn Schletz (Niederösterreich, Mistelbach)	Austria	48.5798	16.4693	F	K1b1a	n/a (female)	1240k capture	4.95	Mathieson et al. 2018	doi:10.1038/nature25778
Iceman	Iceman	Central_EU_CA/BA	Central_EU_Iceman		(4550±27 BP; ETH-8345.1-2)	3360-3120	Oetz Valley (Trentino-South Tyrol, Bolzano)	Austria	46.7691	10.7999	M	K1	G2a2a1a2a1a	Shotgun	10.44	Keller et al. 2012	doi: 10.1038/ncomms1701
RISE487	T56	Central_EU_CA/BA	Central_EU_RISE487		(4557±28 BP, OxA-X-2621)	3480-3110	Remedello di Sotto (Lombardy, Brescia)	Italy	45.26	10.379	M	H2a	I	Shotgun	0.22	Allentoft et al. 2015	doi:10.1038/nature14507
RISE489	T65	Central_EU_CA/BA	Central_EU_RISE489		(4185±70 BP, ETH-12188)	2910-2580	Remedello di Sotto (Lombardy, Brescia)	Italy	45.26	10.379	M	X2c1	I	Shotgun	0.55	Allentoft et al. 2015	doi:10.1038/nature14507
I4893	feature 552 / Grave 17	CZ_MN_CP	-		(5550±20 BP, PSUAMS-2850)	4450-4350	Praha-Kobylisy-Ke-Stírce (Prague Region, Prague District, Prague-8)	Czech Republic	50.1217	14.457	M	U5b1b1	G2a2a1	1240k_capture	0.689213	Olalde et al. 2018	doi:10.1038/nature25738
I4894	feature 552 / Grave 18	CZ_MN_CP	-		(5610±20 BP, PSUAMS-2851)	4490-4370	Praha-Kobylisy-Ke-Stírce (Prague Region, Prague District, Prague-8)	Czech Republic	50.1217	14.457	F	U8b1b1	n/a (female)	1240k_capture	0.652041	Olalde et al. 2018	doi:10.1038/nature25738
kol2	Kolin2	CZ_STK_Kolin	CZ_STK_kol2		(5710±25 BP, UGAMS-9614)	4650-4460	Kolín (Central Bohemian Region, Kolín District)	Czech Republic	50.0289	15.2012	F	W1	n/a (female)	Shotgun	0.213662	Sanchez-Quinto et al. 2019	doi:10.1073/pnas.1818037116
kol6	Kolin6	CZ_STK_Kolin	CZ_STK_kol6		(5950±25 BP, UGAMS-9615)	4910-4740	Kolín (Central Bohemian Region, Kolín District)	Czech Republic	50.0289	15.2012	F	H	n/a (female)	Shotgun	2.30551	Sanchez-Quinto et al. 2019	doi:10.1073/pnas.1818037116
I0054	UWS4	DE_LBK_CP	-	DE_LBK_CP	5216-5009 calBCE (6180±34 BP, MAMS-21485)	5220-5020	Unterwiederstedt (Sachsen-Anhalt, Sachsen-Anhalt, Mansfeld-Südharz)	Germany	51.66	11.53	F	J1c17	n/a (female)	1240k capture	18.61	Mathieson et al. 2015 (1240k of same same sample with 390k in Haak et al. 2015)	doi:10.1038/nature16152
I0659	HAL2 | HAL02a	DE_LBK_CP	-	DE_LBK_CP	5210-4952 calBCE (6130±40 BP, KIA-40350)	5210-4960	Halberstadt-Sonntagsfeld (Sachsen-Anhalt, Sachsen-Anhalt, Harz)	Germany	51.8958	11.0467	M	N1a1a1a2	G2a2a1	1240k capture	0.758	Lipson et al. 2017 (more data of the same sample as in Mathieson et al. 2015 & Haak et al. 2015)	doi:10.1038/nature24476
I0100	HAL4 | HAL04a	DE_LBK_CP	-	DE_LBK_CP	(6080±32 BP, KIA-40341)	5200-4850	Halberstadt-Sonntagsfeld (Sachsen-Anhalt, Sachsen-Anhalt, Harz)	Germany	51.8958	11.0467	F	N1a1a1a	n/a (female)	1240k capture	6.915	Lipson et al. 2017 (more data of the same sample as in Mathieson et al. 2015 & Haak et al. 2015)	doi:10.1038/nature24476
I0046	HAL5 | HAL05a	DE_LBK_CP	-	DE_LBK_CP	(6136±34 BP, MAMS-21479)	5210-4990	Halberstadt-Sonntagsfeld (Sachsen-Anhalt, Sachsen-Anhalt, Harz)	Germany	51.8958	11.0467	F	T2c1	n/a (female)	1240k capture	2.233	Lipson et al. 2017 (more data of the same sample as in Mathieson et al. 2015 & Haak et al. 2015)	doi:10.1038/nature24476
I1550	HAL19 | HAL19b	DE_LBK_CP	-	DE_LBK_CP	Context: Archaeological	(5500-4850 BCE)	Halberstadt-Sonntagsfeld (Sachsen-Anhalt, Sachsen-Anhalt, Harz)	Germany	51.8958	11.0467	F	K1a2	n/a (female)	1240k capture	0.857	Lipson et al. 2017 (more data of the same sample as in Mathieson et al. 2015)	doi:10.1038/nature24476
I0821	HAL24	DE_LBK_CP	-	DE_LBK_CP	(6076±34 BP, KIA-40348)	5200-4850	Halberstadt-Sonntagsfeld (Sachsen-Anhalt, Sachsen-Anhalt, Harz)	Germany	51.8958	11.0467	M	X2d1	G2a2a1	1240k capture	0.423	Lipson et al. 2017 (more data of the same sample as in Mathieson et al. 2015 & Haak et al. 2015)	doi:10.1038/nature24476
I0048	HAL25	DE_LBK_CP	-	DE_LBK_CP	(6153±33 BP, MAMS-21482)	5210-5000	Halberstadt-Sonntagsfeld (Sachsen-Anhalt, Sachsen-Anhalt, Harz)	Germany	51.8958	11.0467	M	K1a	G2a2a1	1240k capture	0.493	Lipson et al. 2017 (more data of the same sample as in Mathieson et al. 2015 & Haak et al. 2015)	doi:10.1038/nature24476
I0057	HAL34b	DE_LBK_CP	-	DE_LBK_CP	calBCE (6173±34 BP, MAMS-21483)	5220-5020	Halberstadt-Sonntagsfeld (Sachsen-Anhalt, Sachsen-Anhalt, Harz)	Germany	51.8958	11.0467	F	N1a1a1	n/a (female)	1240k capture	0.246	Lipson et al. 2017 (more data of the same sample as in Mathieson et al. 2015 & Haak et al. 2015)	doi:10.1038/nature24476
I0795	KAR6	DE_LBK_CP	-	DE_LBK_CP	(6174±29 BP, MAMS-22823)	5220-5040	Karsdorf (Sachsen-Anhalt, Sachsen-Anhalt, Burgenlandkreis)	Germany	51.2831	11.65	M	H1/H1au1b	CT	1240k capture	0.097	Mathieson et al. 2015 (1240k of the same sample with 390k in Haak et al. 2015)	doi:10.1038/nature16152
I0797	KAR16A	DE_LBK_CP	-	DE_LBK_CP	Context: Archaeological	(5500-4850 BCE)	Karsdorf (Sachsen-Anhalt, Sachsen-Anhalt, Burgenlandkreis)	Germany	51.2831	11.65	M	H46b	T1a	1240k capture	0.087	Mathieson et al. 2015	doi:10.1038/nature16152
I0025	LBK1992 (Stuttgart-Muehlhausen 1992)	DE_LBK_CP	-	DE_LBK_CP	Context: Archaeological	(5500-4850 BCE)	Viesenhaeuser-Hof (Baden-Württemberg, Stuttgart, Stuttgart-Stadtkreis)	Germany	48.85	9.217	F	T2b	n/a (female)	1240k capture	2.655	Mathieson et al. 2015 (1240k of the same sample with 390k in Haak et al. 2015)	doi:10.1038/nature16152
I0026	LBK2155 (Stuttgart-Muehlhausen 2155)	DE_LBK_CP	-	DE_LBK_CP	Context: Archaeological	(5500-4850 BCE)	Viesenhaeuser-Hof (Baden-Württemberg, Stuttgart, Stuttgart-Stadtkreis)	Germany	48.85	9.217	F	T2b	n/a (female)	1240k capture	3.625	Mathieson et al. 2015 (1240k of the same sample with 390k in Haak et al. 2015)	doi:10.1038/nature16152
I0022	LBK1976 (Stuttgart-Muehlhausen 1976)	DE_LBK_CP	-	DE_LBK_CP	Context: Archaeological	(5500-4850 BCE)	Stuttgart-Mühlhausen-2 (Baden-Württemberg, Stuttgart, Stuttgart-Stadtkreis)	Germany	48.78	9.18	F	T2e	n/a (female)	1240k capture	0.441	Mathieson et al. 2015 (1240k of the same sample with 390k in Haak et al. 2015)	doi:10.1038/nature16152
I0056	HAL14 | HAL14b	DE_LBK_CP	-	DE_LBK_CP	(6156±35 BP, MAMS-21480)	5210-5006	Halberstadt-Sonntagsfeld (Sachsen-Anhalt, Sachsen-Anhalt, Harz)	Germany	51.8958	11.0467	M	T2b	G2a2a	1240k capture	0.092	Mathieson et al. 2015	doi:10.1038/nature16152
I2008	HAL07a	DE_LBK_CP	-	DE_LBK_CP	(6137±35 BP, KIA-40342)	5210-4990	Halberstadt-Sonntagsfeld (Sachsen-Anhalt, Sachsen-Anhalt, Harz)	Germany	51.8958	11.0467	F	N1a1a1	n/a (female)	1240k capture	0.048	Lipson et al. 2017	doi:10.1038/nature24476
I2014	HAL15a	DE_LBK_CP	-	DE_LBK_CP	(6081±30 BP, KIA-40344)	5200-4860	Halberstadt-Sonntagsfeld (Sachsen-Anhalt, Sachsen-Anhalt, Harz)	Germany	51.8958	11.0467	M	N1a1a1a3	G2	1240k capture	0.017	Lipson et al. 2018	doi:10.1038/nature24477
I2016	HAL17b	DE_LBK_CP	-	DE_LBK_CP	Context: Archaeological	(5500-4850 BCE)	Halberstadt-Sonntagsfeld (Sachsen-Anhalt, Sachsen-Anhalt, Harz)	Germany	51.8958	11.0467	F	V1	n/a (female)	1240k capture	0.024	Lipson et al. 2019	doi:10.1038/nature24478
I2017	HAL18a	DE_LBK_CP	-	DE_LBK_CP	Context: Archaeological	(5500-4850 BCE)	Halberstadt-Sonntagsfeld (Sachsen-Anhalt, Sachsen-Anhalt, Harz)	Germany	51.8958	11.0467	F	K2a	n/a (female)	1240k capture	0.02	Lipson et al. 2020	doi:10.1038/nature24479
I2020	HAL20b	DE_LBK_CP	-	DE_LBK_CP	Context: Archaeological	(5500-4850 BCE)	Halberstadt-Sonntagsfeld (Sachsen-Anhalt, Sachsen-Anhalt, Harz)	Germany	51.8958	11.0467	M	K1a2	G2a2a	1240k capture	0.056	Lipson et al. 2021	doi:10.1038/nature24480
I2021	HAL21a	DE_LBK_CP	-	DE_LBK_CP	Context: Archaeological	(5500-4850 BCE)	Halberstadt-Sonntagsfeld (Sachsen-Anhalt, Sachsen-Anhalt, Harz)	Germany	51.8958	11.0467	M	T2b	G2a2a	1240k capture	0.013	Lipson et al. 2022	doi:10.1038/nature24481
I2022	HAL22b	DE_LBK_CP	-	DE_LBK_CP	Context: Archaeological	(5500-4850 BCE)	Halberstadt-Sonntagsfeld (Sachsen-Anhalt, Sachsen-Anhalt, Harz)	Germany	51.8958	11.0467	F	T2b	n/a (female)	1240k capture	0.018	Lipson et al. 2023	doi:10.1038/nature24482
I2026	HAL27a	DE_LBK_CP	-	DE_LBK_CP	Context: Archaeological	(5500-4850 BCE)	Halberstadt-Sonntagsfeld (Sachsen-Anhalt, Sachsen-Anhalt, Harz)	Germany	51.8958	11.0467	M	N1a1a3	G2a2a	1240k capture	0.05	Lipson et al. 2017	doi:10.1038/nature24476
I2029	HAL31a	DE_LBK_CP	-	DE_LBK_CP	(6211±32 BP, KIA-40349)	5300-5060	Halberstadt-Sonntagsfeld (Sachsen-Anhalt, Sachsen-Anhalt, Harz)	Germany	51.8958	11.0467	F	K1	n/a (female)	1240k capture	0.12	Lipson et al. 2017	doi:10.1038/nature24476
I2030	HAL32b	DE_LBK_CP	-	DE_LBK_CP	Context: Archaeological	(5500-4850 BCE)	Halberstadt-Sonntagsfeld (Sachsen-Anhalt, Sachsen-Anhalt, Harz)	Germany	51.8958	11.0467	F	H26	n/a (female)	1240k capture	0.225	Lipson et al. 2017	doi:10.1038/nature24476
I2032	HAL35b	DE_LBK_CP	-	DE_LBK_CP	Context: Archaeological	(5500-4850 BCE)	Halberstadt-Sonntagsfeld (Sachsen-Anhalt, Sachsen-Anhalt, Harz)	Germany	51.8958	11.0467	F	J1c	n/a (female)	1240k capture	0.104	Lipson et al. 2017	doi:10.1038/nature24476
I2036	HAL38a	DE_LBK_CP	-	DE_LBK_CP	Context: Archaeological	(5500-4850 BCE)	Halberstadt-Sonntagsfeld (Sachsen-Anhalt, Sachsen-Anhalt, Harz)	Germany	51.8958	11.0467	F	V1	n/a (female)	1240k capture	0.292	Lipson et al. 2017	doi:10.1038/nature24476
I2037	HAL39b	DE_LBK_CP	-	DE_LBK_CP	(6144±32 BP, KIA-40343)	5210-5000	Halberstadt-Sonntagsfeld (Sachsen-Anhalt, Sachsen-Anhalt, Harz)	Germany	51.8958	11.0467	M	H1e	G2a2a1	1240k capture	0.08	Lipson et al. 2017	doi:10.1038/nature24476
I2038	HAL40a	DE_LBK_CP	-	DE_LBK_CP	Context: Archaeological	(5500-4850 BCE)	Halberstadt-Sonntagsfeld (Sachsen-Anhalt, Sachsen-Anhalt, Harz)	Germany	51.8958	11.0467	F	T2b	n/a (female)	1240k capture	0.173	Lipson et al. 2017	doi:10.1038/nature24476
Karsdorf	House O, Ind. 537	DE_LBK	DE_LBK_Karsdorf		(6116±32 BP, KIA-40357)	5060-4960	Karsdorf, Saxony-Anhalt	Germany	NA	NA	M	J1c6a	Not provide my authors	Shotgun	1.94338	Krause-Kyora et al. 2018 (not all data)	doi: 10.7554/eLife.36666.
Stuttgart	LBK380 (Stuttgart) (Stuttgart-Muehlhausen 380)	DE_LBK	DE_LBK_Stuttgart		(6246±30 BP, MAMS-24635)	5310-5080	Viesenhaeuser Hof (Baden-Württemberg, Stuttgart-Mühlhausen)	Germany	48.78	9.18	F	T2c1d1	n/a (female)	1240k capture	9.651	Lipson et al. 2017 (new libraries added in to previously published data Lazaridis et al. 2014)	doi:10.1038/nature24476
I1563/Bla5	Bla5+Bla7+Bal13+Bla26(o)+Bla30+Bla54 (Excavation 2004) | Bla5+Bla7+Bal13+Bla26(o)+Bla30+Bla54 (Excavation 2014)	DE_Blätterhöhle_CP	-		[3498-3117 calBCE (4580±30, KIA-28844, Bla5); 3704-3539 calBCE (4860±30, KIA-45011, Bla7); 3634-3378 calBCE (4730±25, KIA-45010, Bla13)]	3700-3120 (range)	Blätterhöhle Cave (Nordrhein-Westfalen, Arnsberg, Hagen-Kreisfreie Stadt)	Germany	51.3583	7.55111	F	H5	n/a (female)	1240k capture	5.071	Lipson et al. 2017	doi:10.1038/nature24476
I1565/Bla8	Bla8+Bla9+Bla11+Bla24+Bla26(x)+Bla45 (Excavation 2004)	DE_Blätterhöhle_CP	DE_Blätterhöhle8_CP		[3786-3657 calBCE (4950±30, KIA-45006, Bla8); 3713-3642 calBCE (4905±25, KIA-45008, Bla9); 4038-3810 calBCE (5145±30, KIA-45007, Bla11); 3703-3532 calBCE (4845±35, KIA-37507, Bla24)]	4040-3530 (range)	Blätterhöhle Cave (Nordrhein-Westfalen, Arnsberg, Hagen-Kreisfreie Stadt)	Germany	51.3583	7.55111	M	U5b2b2	I2a1	1240k capture	4.577	Lipson et al. 2017	doi:10.1038/nature24476
I1593/Bla16	Bla16+Bla27+Bla59 (Excavation 2004)	DE_Blätterhöhle_CP	-		[3512-3344 calBCE (4615±30, KIA-28845, Bla16); 3958-3773 calBCE (5055±35, KIA-37508, Bla27)]	3960-3340 (range)	Blätterhöhle Cave (Nordrhein-Westfalen, Arnsberg, Hagen-Kreisfreie Stadt)	Germany	51.3583	7.55111	M	U5b2a2	R1b1a	1240k capture	0.798	Lipson et al. 2017	doi:10.1038/nature24476
I1594/Bla28	Bla28 (Excavation 2004)	DE_Blätterhöhle_CP	-		(4465±30 BP, KIA-28846)	3340-3020	Blätterhöhle Cave (Nordrhein-Westfalen, Arnsberg, Hagen-Kreisfreie Stadt)	Germany	51.3583	7.55111	M	J1c1b1	R1b1a	1240k capture	0.096	Lipson et al. 2017	doi:10.1038/nature24476
I0172	ESP24	DE_Esperstedt_CP	DE_Esperstedt_CP		(4502±48 BP, Erl-8699)	3360-3090	Esperstedt (Sachsen-Anhalt, Sachsen-Anhalt, Saalekreis)	Germany	51.42	11.68	M	T2b	I2a1b1a1	1240k capture	25.372	Mathieson et al. 2015 (1240k of the same sample with 390k in Haak et al. 2015)	doi:10.1038/nature16152
I0551	SALZ3B	DE_Salzmünde_CP	DE_Salzmünde_CP		Context: Archaeological	(3400-3025 BCE)	Salzmünde-Schiepzig (Sachsen-Anhalt, Sachsen-Anhalt, Saalekreis)	Germany	51.5331	11.8331	M	U3a1	G2a2a1	1240k capture	0.091	Mathieson et al. 2015	doi:10.1038/nature16152
TGM009	Grave 21, HK51:121	DE_TRB_Tangermünde_CP	DE_TRB_Tangermünde_CP		(4556±26 BP, MAMS-41243)	3370-3110	Tangermünde (Sachsen-Anhalt, Sachsen-Anhalt, Stendal)	Germany	52.54	11.97	M	JT	I2a2a1b	1240k capture	0.85	Rivollat et al. 2020	doi:10.1126/sciadv.aaz5344
Sorsum	Individual XLVII 11	DE_TRB_Sorsum	DE_TRB_Sorsum		(4501±19 BP, MAMS 33641)	3340-3110	Sorsum, Lower-Saxony	Germany	NA	NA	M	U5b1+16189		Shotgun	0.210477	Krause-Kyora et al. 2018 (not all data)	doi: 10.7554/eLife.36666.
I0807	ESP30	DE_TRB_ESP30_CP	DE_TRB_ESP30_CP		(5061±62 BP, Erl-7784)	3970-3710	Esperstedt (Sachsen-Anhalt, Sachsen-Anhalt, Saalekreis)	Germany	51.42	11.68	M	H1e1a	I	1240k capture	0.086	Mathieson et al. 2015 (1240k of the same sample with 390k in Haak et al. 2015)	doi:10.1038/nature16152
I0559	QLB15D	DE_TRB_Baalberge_QLB_CP	-		(4815±26 BP, MAMS-22818)	3650-3530	Quedlinburg-9 (Sachsen-Anhalt, Sachsen-Anhalt, Harz)	Germany	51.792	11.142	M	HV	R1b1a	1240k capture	0.163	Mathieson et al. 2015 (1240k of the same sample with 390k in Haak et al. 2015)	doi:10.1038/nature16152
I0560	QLB18A	DE_TRB_Baalberge_QLB_CP	-		(4745±52 BP, Erl-7856)	3640-3380	Quedlinburg-9 (Sachsen-Anhalt, Sachsen-Anhalt, Harz)	Germany	51.792	11.142	F	T2e1	n/a (female)	1240k capture	0.407	Mathieson et al. 2015 (1240k of the same sample with 390k in Haak et al. 2015)	doi:10.1038/nature16152
KO2	HUNG276, KO2	HU_Neolithic	HU_Neolithic_KO2		(6726±35 BP, OxA-28101)	5710-5570	Berettyóújfalu-Morotva-Liget (Hajdú-Bihar County, Derecske)	Hungary	47.3187	21.5274	F	K1	n/a (female)	Shotgun	0.13	Gamba et al. 2014	doi:10.1038/ncomms6257
NE1	PF325, NE1	HU_Neolithic	HU_Neolithic_NE1		(6237±32 BP, OxA-27861)	5310-5070	Polgár-Ferenci-hát (Hajdú-Bihar County, Hajdúnánás)	Hungary	47.8465	21.1494	F	U5b2c	n/a (female)	Shotgun	22.12	Gamba et al. 2014	doi:10.1038/ncomms6257
NE4	PF839/1198, NE4	HU_Neolithic	HU_Neolithic_NE4		(6153±33 BP, OxA-28020)	5290-5050	Polgár-Ferenci-hát (Hajdú-Bihar County, Hajdúnánás)	Hungary	47.8465	21.1494	F	J1c	n/a (female)	Shotgun	0.1	Gamba et al. 2014	doi:10.1038/ncomms6257
NE5	HUNG372, NE5	HU_Neolithic	HU_Neolithic_NE5		(6164±64 BP, OxA-23763)	5210-4990	Kompolt-Kigyoser (Jász-Nagykun-Szolnok County, Karcag)	Hungary	47.167	20.833	M	J1c1	C6	Shotgun	1.04	Gamba et al. 2014	doi:10.1038/ncomms6257
NE6	HUNG352, NE6	HU_Neolithic	HU_Neolithic_NE6		(6135±33 BP, MAMS-14821)	5300-4950	Apc-Berekalya-1 (Heves County, Hatvan)	Hungary	47.7962	19.681	M	K1a3a3	C6	Shotgun	1.18	Gamba et al. 2014	doi:10.1038/ncomms6257
NE7	HUNG347, NE7	HU_Neolithic	HU_Neolithic_NE7		(5598±32 BP, MAMS-14819)	4490-4360	Apc-Berekalya-1 (Heves County, Hatvan)	Hungary	47.7962	19.681	M	N1a1a1a	I2a	Shotgun	1.14	Gamba et al. 2014	doi:10.1038/ncomms6257
I1508	HUNG276, KO2	HU_Neolithic_CP	-		(6726±35 BP, OxA-28101)	5710-5570	Berettyóújfalu-Morotva-Liget (Hajdú-Bihar County, Derecske)	Hungary	47.3187	21.5274	F	K1a	n/a (female)	1240k capture	0.914	Mathieson et al. 2015 (capture of same sample shotgunned in Gamba et al. 2014)	doi:10.1038/nature16152
I1506	PF325, NE1	HU_Neolithic_CP	-		(6237±32 BP, OxA-27861)	5310-5070	Polgár-Ferenci-hát (Hajdú-Bihar County, Hajdúnánás)	Hungary	47.8465	21.1494	F	U5b2c	n/a (female)	1240k_capture	0.653573	Mathieson et al. 2015 (capture of same sample shotgunned in Gamba et al. 2014)	doi:10.1038/nature16152
I1505	PF839/1198, NE4	HU_Neolithic_CP	-		(6153±33 BP, OxA-28020)	5290-5050	Polgár-Ferenci-hát (Hajdú-Bihar County, Hajdúnánás)	Hungary	47.8465	21.1494	F	J1c5	n/a (female)	1240k_capture	0.659458	Mathieson et al. 2015 (capture of same sample shotgunned in Gamba et al. 2014)	doi:10.1038/nature16152
I1500	HUNG372, NE5	HU_Neolithic_CP	-		(6164±64 BP, OxA-23763)	5210-4990	Kompolt-Kigyoser (Jász-Nagykun-Szolnok County, Karcag)	Hungary	47.167	20.833	M	J1c1	C1a2	1240k_capture	0.455849	Mathieson et al. 2015 (capture of same sample shotgunned in Gamba et al. 2014)	doi:10.1038/nature16152
I1496	HUNG352, NE6	HU_Neolithic_CP	-		(6135±33 BP, MAMS-14821)	5300-4950	Apc-Berekalya-1 (Heves County, Hatvan)	Hungary	47.7962	19.681	M	K1a3a3	C1a2	1240k_capture	0.115716	Mathieson et al. 2015 (capture of same sample shotgunned in Gamba et al. 2014)	doi:10.1038/nature16152
I1495	HUNG347, NE7	HU_Neolithic_CP	-		(5598±32 BP, MAMS-14819)	4490-4360	Apc-Berekalya-1 (Heves County, Hatvan)	Hungary	47.7962	19.681	M	N1a1a1a	I2a1	1240k_capture	0.202329	Mathieson et al. 2015 (capture of same sample shotgunned in Gamba et al. 2014)	doi:10.1038/nature16152
I1893	ALE14a	HU_TDLN_CP	-		(6049±29 BP, MAMS-14817)	5030-4850	Alsónyék-Elkerülő 2. site	Hungary	46.2041	18.7225	M	U8b1b	G2a2b	1240k capture	0.052	Lipson et al. 2017	doi:10.1038/nature24476
I1903	BAL3a	HU_TDLN_CP	-		Context: Archaeological	(4800-4500 BCE)	Bátaszék-Lajvér	Hungary	46.2049	18.7004	M	T2f	H2	1240k capture	0.906	Lipson et al. 2017	doi:10.1038/nature24476
I1906	CSAT19a	HU_TDLN_CP	-		Context: Archaeological	(4800-4500 BCE)	Csabdi-Télizöldes	Hungary	47.5106	18.6169	M	H	H	1240k capture	0.52	Lipson et al. 2017	doi:10.1038/nature24476
I1905	CSAT25a	HU_TDLN_CP	-		(5850±40 BP, Poz-82582)	4830-4600	Csabdi-Télizöldes	Hungary	47.5106	18.6169	M	T2b	I2c	1240k capture	0.43	Lipson et al. 2017	doi:10.1038/nature24476
I1891	FAGA2a	HU_TDLN_CP	-		(6060±40 BP, Poz-83633)	5200-4840	Fajsz-Garadomb	Hungary	46.4159	18.9197	F	H	n/a (female)	1240k capture	0.486	Lipson et al. 2017	doi:10.1038/nature24476
I1902	FEB3a	HU_TDLN_CP	-		Context: Archaeological	(4800-4500 BCE)	Felsőörs-Bárókert	Hungary	47.0194	17.9624	M	H44	J2a	1240k capture	0.157	Lipson et al. 2017	doi:10.1038/nature24476
I4184	SZEH7b	HU_TDLN_CP	-		(5930±40 BP, Beta-310040)	4930-4720	Szemely-Hegyes	Hungary	46.0254	18.3251	F	K1a	n/a (female)	1240k capture	0.521	Lipson et al. 2017	doi:10.1038/nature24476
I2352	VEJ12a	HU_TDLN_CP	-		Context: Archaeological	(4800-4500 BCE)	Veszprém Jutasi út	Hungary	47.1026	17.913	M	U8b1a2b	H	1240k capture	0.103	Lipson et al. 2017	doi:10.1038/nature24476
I1899	VEJ2a	HU_TDLN_CP	-		Context: Archaeological	(4800-4500 BCE)	Veszprém Jutasi út	Hungary	47.1026	17.913	M	T2b	C1a2	1240k capture	0.336	Lipson et al. 2017	doi:10.1038/nature24476
I1901	VEJ5a	HU_TDLN_CP	-		(5958±31 BP, SUERC-54640)	4940-4740	Veszprém Jutasi út	Hungary	47.1026	17.913	M	J1c2	G2a2a1	1240k capture	0.619	Lipson et al. 2017	doi:10.1038/nature24476
N25	N25	PL_BKG	PL_BKG_N25		Context: Archaeological	(4600-4000 BCE)	Oslonki	Poland	52.61	18.8	F	K2a	n/a (female)	Shotgun	2.49	Fernandes et al. 2018	doi:10.1038/s41598-018-33067-w
N26	N26	PL_BKG	PL_BKG_N26		NA	4330-4070	Konary	Poland	50.67	21.38	M	T2b30	ND	Shotgun	2.27	Fernandes et al. 2018	doi:10.1038/s41598-018-33067-w
N27	N27	PL_BKG	PL_BKG_N27		Context: Archaeological	(4600-4000 BCE)	Oslonki	Poland	52.61	18.8	M	V14	ND	Shotgun	1.92	Fernandes et al. 2018	doi:10.1038/s41598-018-33067-w
N28	N28	PL_BKG	PL_BKG_N28		NA	4250-4000	Oslonki	Poland	52.61	18.8	M	T2b	ND	Shotgun	1.8	Fernandes et al. 2018	doi:10.1038/s41598-018-33067-w
N31	N31	PL_BKG	PL_BKG_N31		NA	4320-4050	Oslonki	Poland	52.61	18.8	F	H26	n/a (female)	Shotgun	1.82	Fernandes et al. 2018	doi:10.1038/s41598-018-33067-w
N36	N36	PL_BKG	PL_BKG_N36		Context: Archaeological	(4600-4000 BCE)	Konary	Poland	50.67	21.38	F	J1c5	n/a (female)	Shotgun	1.92	Fernandes et al. 2018	doi:10.1038/s41598-018-33067-w
N42	N42	-	PL_BKG_N42		NA	4230-3980	Oslonki	Poland	52.61	18.8	F	U5b2a1a	n/a (female)	Shotgun	0.71	Fernandes et al. 2018	doi:10.1038/s41598-018-33067-w
N38	N38	PL_GAC_Brzesc_Kujawski	PL_GAC_N38		NA	3260-2900	Brzesc Kujawski	Poland	52.61	18.9	F	T2c1-146	n/a (female)	Shotgun	2.12	Fernandes et al. 2018	doi:10.1038/s41598-018-33067-w
I2403	3.4	PL_GAC_Kierzkowo_CP	-		(4120±30 BP, Beta-430712)	2870-2580	Kierzkowo	Poland	52.85	17.8833	M	U5b2b1	I2a2	1240k capture	0.318	Mathieson et al. 2018	doi:10.1038/nature25778
I2405	8.2a	PL_GAC_Kierzkowo_CP	-		(4460±30 BP, Beta-430713)	3340-3020	Kierzkowo	Poland	52.85	17.8833	M	W5	I2a2	1240k capture	0.082	Mathieson et al. 2018	doi:10.1038/nature25778
I2433	5.1	PL_GAC_Kierzkowo_CP	-		(mother to directly dated I2407: 3095-2915 calBCE (4390±30 BP, Beta-430714)	3100-2920	Kierzkowo	Poland	52.85	17.8833	F	H28	n/a (female)	1240k capture	0.97	Mathieson et al. 2018	doi:10.1038/nature25778
I2434	5.3	PL_GAC_Kierzkowo_CP	-		Context: Archaeological	(3400-2800 BCE)	Kierzkowo	Poland	52.85	17.8833	F	U5b1d1	n/a (female)	1240k capture	0.107	Mathieson et al. 2018	doi:10.1038/nature25778
I2440	7.6	PL_GAC_Kierzkowo_CP	-		(father to directly dated I2407: 3095-2915 calBCE (4390±30 BP, Beta-430714)	3100-2920	Kierzkowo	Poland	52.85	17.8833	M	H1b	I2	1240k capture	0.196	Mathieson et al. 2018	doi:10.1038/nature25778
I2441	8.5	PL_GAC_Kierzkowo_CP	-		Context: Archaeological	(3400-2800 BCE)	Kierzkowo	Poland	52.85	17.8833	M	K1b1a1	I2a2a1b	1240k capture	0.752	Mathieson et al. 2018	doi:10.1038/nature25778
Koszyce1	Koszyce1	PL_GAC_Koszyce	PL_GAC_Koszyce1		4180±22 BP, modeling based on several inds. see pnas.1820210116.sd01.xlsx	2880-2710 (modeled)	Koszyce, site 3, grave 523	Poland	48.7	21.2	F	T2b	n/a (female)	Shotgun	2.8	Schroeder et al. 2019	doi: 10.1073/pnas.1820210116
Koszyce3	Koszyce3	PL_GAC_Koszyce	PL_GAC_Koszyce3		4239±33 BP, modeling based on several inds. see pnas.1820210116.sd01.xlsx	2880-2710 (modeled)	Koszyce, site 3, grave 523	Poland	48.7	21.2	F	H27+16093	n/a (female)	Shotgun	1.3	Schroeder et al. 2019	doi: 10.1073/pnas.1820210116
Koszyce5	Koszyce5	PL_GAC_Koszyce	PL_GAC_Koszyce5		4196±25 BP, modeling based on several inds. see pnas.1820210116.sd01.xlsx	2880-2710 (modeled)	Koszyce, site 3, grave 523	Poland	48.7	21.2	M	HV0a	I2a2a	Shotgun	3.9	Schroeder et al. 2019	doi: 10.1073/pnas.1820210116
Koszyce7	Koszyce7	PL_GAC_Koszyce	PL_GAC_Koszyce7		4220±34 BP, modeling based on several inds. see pnas.1820210116.sd01.xlsx	2880-2710 (modeled)	Koszyce, site 3, grave 523	Poland	48.7	21.2	M	HV16	I2a2a	Shotgun	2.1	Schroeder et al. 2019	doi: 10.1073/pnas.1820210116
Koszyce8	Koszyce8	PL_GAC_Koszyce	PL_GAC_Koszyce8		4330±34 BP, modeling based on several inds. see pnas.1820210116.sd01.xlsx	2880-2710 (modeled)	Koszyce, site 3, grave 523	Poland	48.7	21.2	F	J1c3f	n/a (female)	Shotgun	3	Schroeder et al. 2019	doi: 10.1073/pnas.1820210116
Koszyce12	Koszyce12	PL_GAC_Koszyce	PL_GAC_Koszyce12		4213±26 BP, modeling based on several inds. see pnas.1820210116.sd01.xlsx	2880-2710 (modeled)	Koszyce, site 3, grave 523	Poland	48.7	21.2	F	K1a1b1e	n/a (female)	Shotgun	3.7	Schroeder et al. 2019	doi: 10.1073/pnas.1820210116
Koszyce14	Koszyce14	PL_GAC_Koszyce	PL_GAC_Koszyce14		4119±38 BP, modeling based on several inds. see pnas.1820210116.sd01.xlsx	2880-2710 (modeled)	Koszyce, site 3, grave 523	Poland	48.7	21.2	F	HV0a	n/a (female)	Shotgun	3	Schroeder et al. 2019	doi: 10.1073/pnas.1820210116
Mierzanowice	Mierzanowice	PL_GAC_Mierzanowice	PL_GAC_Mierzanowice		NA	NA	Mierzanowice 1	Poland	50.8	21.5	M	H	I2a2a	Shotgun	0.32	Schroeder et al. 2019	doi: 10.1073/pnas.1820210116
Sandomierz2	Sandomierz2	PL_GAC_Sandomierz	PL_GAC_Sandomierz2		NA	NA	Sandomierz, site 78, grave 2	Poland	50.6	21.7	M	U5b2	I2a2a	Shotgun	0.36	Schroeder et al. 2019	doi: 10.1073/pnas.1820210116
Sandomierz8	Sandomierz8	PL_GAC_Sandomierz	PL_GAC_Sandomierz8		4222±23 BP	2990-2700	Sandomierz, site 78, grave 8	Poland	50.6	21.7	M	J1c4	I2a2a	Shotgun	0.52	Schroeder et al. 2019	doi: 10.1073/pnas.1820210116
N18	N18	PL_TRB_Pikutkowo	PL_TRB_N18		NA	3640-3390	Pikutkowo	Poland	52.62	18.96	F	N1a1a1	n/a (female)	Shotgun	2.12	Fernandes et al. 2018	doi:10.1038/s41598-018-33067-w
N19	N19	-	-		NA	3640-3390	Pikutkowo	Poland	52.62	18.96	F	V14	n/a (female)	Shotgun	2.07	Fernandes et al. 2018	doi:10.1038/s41598-018-33067-w
N20	N20	PL_TRB_Pikutkowo	PL_TRB_N20		NA	3640-3390	Pikutkowo	Poland	52.62	18.96	M	H3t	ND	Shotgun	0.94	Fernandes et al. 2018	doi:10.1038/s41598-018-33067-w
Ksiaznice1	Ksiaznice1	PL_Zlota_Ksiaznice	PL_Zlota_Ksiaznice1		4210±40 BP	2900-2640	Ksiaznice, site 2, grave 3ZC	Poland	50.2	21.4	F	J1c3f	n/a (female)	Shotgun	0.58	Schroeder et al. 2019	doi: 10.1073/pnas.1820210116
Ksiaznice2	Ksiaznice2	PL_Zlota_Ksiaznice	PL_Zlota_Ksiaznice2		Context: Archaeological	(2900-2630 BCE)	Ksiaznice, site 2, grave 3ZC	Poland	50.2	21.4	F	H5a1	n/a (female)	Shotgun	0.51	Schroeder et al. 2019	doi: 10.1073/pnas.1820210116
Ksiaznice4	Ksiaznice4	PL_Zlota_Ksiaznice	PL_Zlota_Ksiaznice4		4190±40 BP	2900-2670	Ksiaznice, site 2, grave 3ZC	Poland	50.2	21.4	F	K1a+195	n/a (female)	Shotgun	0.39	Schroeder et al. 2019	doi: 10.1073/pnas.1820210116
Ksiaznice7	Ksiaznice7	PL_Zlota_Ksiaznice	PL_Zlota_Ksiaznice7		NA	NA	Ksiaznice, site 2, grave 3ZC	Poland	50.2	21.4	F	J1c3f		Shotgun	0.21	Schroeder et al. 2020	doi: 10.1073/pnas.1820210116
Wilczyce	Wilczyce	PL_Zlota_Wilczyce	PL_Zlota_Wilczyce		NA	NA	Wilczyce, site 90, grave 10	Poland	51.1	17.1	M	U5b	I2a2a	Shotgun	0.33	Schroeder et al. 2019	doi: 10.1073/pnas.1820210116
ans003	Ansarve 3	SE_TRB_Ansarve	SE_TRB_ans003		(4566±28 BP): R_combine (4595±65 BP, Ua-3783), (4560±30 BP, Beta-432258)	3490-3110	L1976:8698, Ansarve hage (Gotland, Tofta parish)	Sweden	57.509	18.14	F	T2b8	n/a (female)	Shotgun	0.138784	Sanchez-Quinto et al. 2019	doi:10.1073/pnas.1818037116
ans005	Ansarve 5	SE_TRB_Ansarve	SE_TRB_ans005		(4589±28 BP): R_combine (4640±70 BP, Ua-8735), (4580±30 BP, Beta-432259)	3500-3130	L1976:8698, Ansarve hage (Gotland, Tofta parish)	Sweden	57.509	18.14	F	K1a2b	n/a (female)	Shotgun	0.127388	Sanchez-Quinto et al. 2019	doi:10.1073/pnas.1818037116
ans008	Ansarve 8	SE_TRB_Ansarve	SE_TRB_ans008		(4480±31 BP, Ua-45398)	3340-3030	L1976:8698, Ansarve hage (Gotland, Tofta parish)	Sweden	57.509	18.14	M	J1c5	I2a1b1a1	Shotgun	1.94328	Sanchez-Quinto et al. 2019	doi:10.1073/pnas.1818037116
ans014	Ansarve 14	SE_TRB_Ansarve	SE_TRB_ans014		(4450±30 BP, Beta-402962)	3330-2950	L1976:8698, Ansarve hage (Gotland, Tofta parish)	Sweden	57.509	18.14	M	J1c5	I2a1b1a1	Shotgun	2.58391	Sanchez-Quinto et al. 2019	doi:10.1073/pnas.1818037116
ans016	Ansarve 16	SE_TRB_Ansarve	SE_TRB_ans016		(4160±30 BP, Beta-402963, offset 70±40)	2810-2580	L1976:8698, Ansarve hage (Gotland, Tofta parish)	Sweden	57.509	18.14	M	H7d	I2a1b	Shotgun	0.327424	Sanchez-Quinto et al. 2019	doi:10.1073/pnas.1818037116
ans017	Ansarve17	-	-		(4430±30 BP, Beta-402965)	3330-2930	L1976:8698, Ansarve hage (Gotland, Tofta parish)	Sweden	57.509	18.14	M	HV0a	I2a1b1a1	Shotgun	7.5	Sanchez-Quinto et al. 2019	doi:10.1073/pnas.1818037116
ans017DR	Ansarve 17	-	SE_TRB_ans017DR		(4430±30 BP, Beta-402965)	3330-2930	L1976:8698, Ansarve hage (Gotland, Tofta parish)	Sweden	57.509	18.14	M	HV0a	I2a1b1a1	Shotgun	27.42	This study (New UDG treated libraries from individual presented in Sanchez-Quinto et al. 2019)
gök2/Gökhem2	Gök2	SE_TRB_Gökhem2/ SE_TRB_mainland	SE_TRB_Gökhem2		Context: Archaeological	(3100-2800)	L1963:6878, Frälsegården, (Västergötland, Gökhem Parish)	Sweden	58.1644	13.4547	F	H1c	n/a (female)	Shotgun	1.33	Günther et al. 2015 (More data from the individual first presented in Skoglund et al. 2014)	doi.org/10.1073/pnas.1509851112
ros005	ros005	SE_TRB_Rössberga/ SE_TRB_mainland	SE_TRB_ros005		(4390±30 BP, Beta-423313)	3090-2920	L1961:9655, Rössberga, (Västergötland, Valtorp Parish)	Sweden	58.2296	13.6059	M	J1c5	IJ-M429*	Shotgun	0.85	Malmström et al. 2019	doi:10.1098/rspb.2019.1528
ros003	ros003	SE_TRB_Rössberga/ SE_TRB_mainland	SE_TRB_ros003		(4440±30 BP, Beta-423311)	3330-2930	L1961:9655, Rössberga, (Västergötland, Valtorp Parish)	Sweden	58.2296	13.6059	F	K1b1a1	n/a (female)	Shotgun	0.37	Malmström et al. 2019	doi:10.1098/rspb.2019.1528
Saxtorp5164	Ind. 3	SE_TRB_Saxtorp_CP	SE_TRB_Saxtorp_CP		(4975±75, Ua-9808)	3950-3650	L1987:7416, Kvärlöv Kalkkälla, (Skåne, Saxtorp parish)	Sweden	55.8448	12.9695	F	T2b	n/a (female)	1240k capture	0.517	Mittnik et al. 2018	doi:10.1038/s41467-018-02825-9
Plinkaigalis241	Plinkaigalis241	Baltic_LN/CWC_CP	-		(4030±55 BP, OxA-5928)	2860-2410	Plinkaigalis (Kaunas County, Kėdainių rajono savivaldybė)	Lithuania	55.41	23.647	F	I2	n/a (female)	1240k capture	0.213	Mittnik et al. 2018	doi:10.1038/s41467-018-02825-9
Plinkaigalis242	Plinkaigalis242	Baltic_LN/CWC_CP	-		(4280±75 BP, OxA-5936)	3260-2630	Plinkaigalis (Kaunas County, Kėdainių rajono savivaldybė)	Lithuania	55.41	23.647	F	W6a	n/a (female)	1240k capture	2.574	Mittnik et al. 2018	doi:10.1038/s41467-018-02825-9
Ardu2	Ardu2	Baltic_LN/CWC	-		(4110±40 BP, Poz-10824)	2870_2510	Ardu (Harju County, Kose Municipality, Ardu Town)	Estonia	59.1	25.37	M	U5b2c	R1a-Z645	Shotgun	1.02	Saag et al. 2017	doi:10.1016/j.cub.2017.06.022
Latvia_LN1	ZVEJ28 (Zvejnieki, burial 137)	Baltic_LN/CWC	-		(4280±60 BP, Ua-19811)	3090-2680	Zvejnieki (Zemgale, Neretas District)	Latvia	56.2833	25.1333	F	U5a1	n/a (female)	Shotgun	0.26	Jones et al. 2017	doi:10.1016/j.cub.2016.12.060
RISE61	PMD 17, V, N chamber lower layer	DK_MN_Steppe	-		(4070±27 BP, OxA-28296)	2850-2490	Kyndeløse	Denmark	11.855	55.703	M	J1c4	R1a1a1	Shotgun	0.31	Allentoft et al. 2015	doi:10.1038/nature14507
RISE434	43891 (3/1)	DE_CWC	-		(4161±34 BP, UBA-27946)	2880-2630	Tiefbrunn (Bayern, Oberpfalz, Regensburg-Landkreis)	Germany	48.932	12.259	M	U4	R1	Shotgun	0.086	Allentoft et al. 2015	doi:10.1038/nature14507
RISE435	43892 (3/2)	DE_CWC	-		(4094±33 BP, UBA-27947)	2860-2500	Tiefbrunn (Bayern, Oberpfalz, Regensburg-Landkreis)	Germany	48.932	12.259	F	J1b1a1	n/a (female)	Shotgun	0.053	Allentoft et al. 2015	doi:10.1038/nature14507
RISE436	43893 (3/3)	DE_CWC	-		(4124±31 BP, UBA-27948)	2870-2580	Tiefbrunn (Bayern, Oberpfalz, Regensburg-Landkreis)	Germany	48.932	12.259	M	U5b1c2	R1b1	Shotgun	0.068	Allentoft et al. 2015	doi:10.1038/nature14507
RISE446	burial 13 male	DE_CWC	-		(4015±38 BP, UBA-27950)	2830-2470	Bergrheinfeld (Bayern, Unterfranken, Schweinfurt-Landkreis)	Germany	50.009	10.18	M	U5b1c2	R1a1a1	Shotgun	0.161	Allentoft et al. 2015	doi:10.1038/nature14507
poz81	feature E8-B	DE_CWC	-		(4160±35 BP, Poz-36250)	2880-2630	Obłaczkowo, Wielkopolska,	Poland	17.54	52.29	M	U4b1b2	R1a-M417	Shotgun	1.87	Malmström et al. 2019	doi:10.1098/rspb.2019.1528
poz44	feature E8-A	DE_CWC	-		(4117±28 BP, UBA-16633)	2870-2580	Obłaczkowo, Wielkopolska,	Poland	17.54	52.29	F	U3a'c	n/a (female)	Shotgun	0.11	Malmström et al. 2019	doi:10.1098/rspb.2019.1528
RISE546	Kurgan 1, grave 13	RU_Yamnaya	-		NA	NA	Temrta IV	Russia	43.699	46.539	M	U5a1d2b	R1b1a1a2	Shotgun	0.12	Allentoft et al. 2015	doi:10.1038/nature14507
RISE547	Kurgan 1, grave 9	RU_Yamnaya	-		(4175±35 BP, Gra-58960)	2890-2630	Temrta IV	Russia	43.699	46.539	M	T2a1a	R1b1a1a2a2	Shotgun	0.658	Allentoft et al. 2015	doi:10.1038/nature14507
RISE548	Kurgan 1, grave 6	RU_Yamnaya	-		NA	NA	Temrta IV	Russia	43.699	46.539	M	U4	R1b1a1a2a2	Shotgun	0.87	Allentoft et al. 2015	doi:10.1038/nature14507
RISE550	Kurgan 1, grave 3	RU_Yamnaya	-		(4312±94 BP, IGAN-2880)	3330-2640	Peshany V	Russia	43.676	46.556	M	U5a1i	R1b1a1a2	Shotgun	0.421	Allentoft et al. 2015	doi:10.1038/nature14507
RISE552	Kurgan 4, grave 8	RU_Yamnaya	-		3940±90 BP, IGAN-4079)	2850-2140	Ulan IV	Russia	43.334	46.615	M	T2a1a	I2a2a1b1b2	Shotgun	2.343	Allentoft et al. 2015	doi:10.1038/nature14507
I0231	SVP3	RU_Yamnaya_CP	-		(4260±30 BP, Beta-392487)	2920-2760	Ekaterinovka, Southern Steppe, Samara	Russia	52.42	48.24	M	U4a1a or U4a1d	R1b1a1a2a2	1240k capture	6.199	Mathieson et al. 2015 (1240k of the same sample with 390k in Haak et al. 2015)	doi:10.1038/nature16152
I0370	Site I, SVP10	RU_Yamnaya_CP	-		Context: Archaeological	(3300-2700 BCE)	Ishkinovka, Eastern Orenburg, Pre-Ural steppe, Samara	Russia	51.27	58.18	M	H13a1a1	R1b1a1a2a2	1240k capture	1.043	Mathieson et al. 2015 (1240k of the same sample with 390k in Haak et al. 2015)	doi:10.1038/nature16152
I0443	Site II, SVP57	RU_Yamnaya_CP	-		Context: Archaeological	(3300-2700 BCE)	Lopatino, Sok River, Samara	Russia	53.38	50.39	M	W3a1a	R1b1a1a2a	1240k capture	5.317	Mathieson et al. 2015 (1240k of the same sample with 390k in Haak et al. 2015)	doi:10.1038/nature16152
RISE94	Grave 26:1	SE_BAC/MN_Steppe	-		(4025±30 BP, OxA-29033)	2620-2470	Viby, (Skåne, Kristianstad)	Sweden	56.03	14.23	M	K1a2a	R1a1a1	Shotgun	0.74	Allentoft et al. 2015	doi:10.1038/nature14507
ber1	Bergsgraven male	SE_BAC/MN_Steppe	-		(4020±30 BP, Beta-423305)	2620-2470	L2011:4381, Linköping (Östergötland, Linköping Parish)	Sweden	58.4199	15.5972	M	U4c1a	R1a_Z283	Shotgun	3.24	Malmström et al. 2019	doi:10.1098/rspb.2019.1528
ber2	Bergsgraven female	SE_BAC/MN_Steppe	-		4030±30 BP, Beta-423306)	2640-2480	L2011:4381, Linköping (Östergötland, Linköping Parish)	Sweden	58.4199	15.5972	F	N1a1a1a1	n/a (female)	Shotgun	0.48	Malmström et al. 2019	doi:10.1098/rspb.2019.1528
oll007	Ölljsö 7 (LUHM 28775)	SE_BAC/MN_Steppe	-		(4090±30 BP, Beta-417630)	2860-2500	L1990:3768, Ölljsö (Skåne, Kristianstad, Skepparslöv Parish)	Sweden	56.0147	14.068	F	H1c	n/a (female)	Shotgun	1.24	Malmström et al. 2019	doi:10.1098/rspb.2019.1528
ans010	Ansarve 10	SE_LN_ans010	SE_LN_ans010		(3608±30 BP, Ua-45397)	2030-1890	L1976:8698, Ansarve hage (Gotland, Tofta parish)	Sweden	57.509	18.14	M	U5b2a1a1	I2a2a-PF3918	Shotgun	0.06	This study (New data from the sample first presented in Fraser et al. 2018)

## Sheet: Supp.Data 2. ADMIXTURE
Supplementary Data 2. Modern reference genomes for unsupervised ADMIXTURE analysis from the Human origins v2 panel.
MetaPop	PopID	IndID
Northern_Europe	English_Cornwall_GBR	HG00160
Northern_Europe	English_Cornwall_GBR	HG00231
Northern_Europe	English_Cornwall_GBR	HG00232
Northern_Europe	English_Cornwall_GBR	HG00233
Northern_Europe	English_Cornwall_GBR	HG00234
Northern_Europe	English_Kent_GBR	HG00126
Northern_Europe	English_Kent_GBR	HG00128
Northern_Europe	English_Kent_GBR	HG00129
Northern_Europe	English_Kent_GBR	HG00130
Northern_Europe	English_Kent_GBR	HG00131
Northern_Europe	Estonian	Est358
Northern_Europe	Estonian	Est372
Northern_Europe	Estonian	Est375
Northern_Europe	Estonian	Est377
Northern_Europe	Estonian	Est380
Northern_Europe	Estonian	Est391
Northern_Europe	Estonian	Est393
Northern_Europe	Estonian	Est394
Northern_Europe	Estonian	Est397
Northern_Europe	Estonian	Est400
Northern_Europe	Finnish_FIN	HG00171
Northern_Europe	Finnish_FIN	HG00173
Northern_Europe	Finnish_FIN	HG00174
Northern_Europe	Finnish_FIN	HG00181
Northern_Europe	Finnish_FIN	HG00182
Northern_Europe	Finnish_FIN	HG00183
Northern_Europe	Finnish_FIN	HG00190
Northern_Europe	Finnish_FIN	HG00266
Northern_Europe	Icelandic	NA15755
Northern_Europe	Icelandic	NA15756
Northern_Europe	Icelandic	NA15757
Northern_Europe	Icelandic	NA15758
Northern_Europe	Icelandic	NA15759
Northern_Europe	Icelandic	NA15760
Northern_Europe	Icelandic	NA15761
Northern_Europe	Icelandic	NA15762
Northern_Europe	Icelandic	NA15763
Northern_Europe	Icelandic	NA15764
Northern_Europe	Icelandic	NA15765
Northern_Europe	Icelandic	NA15766
Northern_Europe	Lithuanian	lithuania1
Northern_Europe	Lithuanian	lithuania10
Northern_Europe	Lithuanian	lithuania2
Northern_Europe	Lithuanian	lithuania3
Northern_Europe	Lithuanian	lithuania8
Northern_Europe	Lithuanian	lithuania9
Northern_Europe	Lithuanian	LithuanianA1
Northern_Europe	Lithuanian	LithuanianD1
Northern_Europe	Lithuanian	LithuanianE2
Northern_Europe	Lithuanian	LithuanianF1
Northern_Europe	Norwegian	NOR101
Northern_Europe	Norwegian	NOR106
Northern_Europe	Norwegian	NOR107
Northern_Europe	Norwegian	NOR108
Northern_Europe	Norwegian	NOR109
Northern_Europe	Norwegian	NOR111
Northern_Europe	Norwegian	NOR119
Northern_Europe	Norwegian	NOR124
Northern_Europe	Norwegian	NOR126
Northern_Europe	Norwegian	NOR146
Northern_Europe	Norwegian	NOR148
Northern_Europe	Orcadian	HGDP00794
Northern_Europe	Orcadian	HGDP00796
Northern_Europe	Orcadian	HGDP00797
Northern_Europe	Orcadian	HGDP00798
Northern_Europe	Orcadian	HGDP00799
Northern_Europe	Orcadian	HGDP00800
Northern_Europe	Orcadian	HGDP00802
Northern_Europe	Orcadian	HGDP00803
Northern_Europe	Orcadian	HGDP00805
Northern_Europe	Orcadian	HGDP00806
Northern_Europe	Orcadian	HGDP00807
Northern_Europe	Orcadian	HGDP00808
Northern_Europe	Orcadian	HGDP00810
Northern_Europe	Saami_WGA	SD60297
Northern_Europe	Scottish_Argyll_Bute_GBR	HG00103
Northern_Europe	Scottish_Argyll_Bute_GBR	HG00104
Northern_Europe	Scottish_Argyll_Bute_GBR	HG00105
Northern_Europe	Scottish_Argyll_Bute_GBR	HG00106
Western_Europe	Basque_Spanish	BAS22
Western_Europe	Basque_Spanish	BAS25
Western_Europe	Basque_Spanish	BAS27
Western_Europe	Basque_Spanish	BAS28
Western_Europe	Basque_Spanish	BAS30
Western_Europe	Basque_Spanish	BAS31
Western_Europe	Basque_Spanish	BAS32
Western_Europe	Basque_Spanish	BAS33
Western_Europe	Basque_Spanish	BAS35
Western_Europe	French	HGDP00511
Western_Europe	French	HGDP00512
Western_Europe	French	HGDP00513
Western_Europe	French	HGDP00514
Western_Europe	French	HGDP00515
Western_Europe	French	HGDP00516
Western_Europe	French	HGDP00517
Western_Europe	French	HGDP00518
Western_Europe	French	HGDP00519
Western_Europe	French	HGDP00522
Western_Europe	Spanish_Andalucia_IBS	HG01619
Western_Europe	Spanish_Andalucia_IBS	HG01620
Western_Europe	Spanish_Andalucia_IBS	HG01623
Western_Europe	Spanish_Andalucia_IBS	HG01624
Western_Europe	Spanish_Aragon_IBS	HG01673
Western_Europe	Spanish_Aragon_IBS	HG01675
Western_Europe	Spanish_Aragon_IBS	HG01676
Western_Europe	Spanish_Aragon_IBS	HG01678
Western_Europe	Spanish_Aragon_IBS	HG01682
Western_Europe	Spanish_Aragon_IBS	HG01684
Western_Europe	Spanish_Baleares_IBS	HG01613
Western_Europe	Spanish_Baleares_IBS	HG01615
Western_Europe	Spanish_Baleares_IBS	HG01625
Western_Europe	Spanish_Baleares_IBS	HG01626
Western_Europe	Spanish_Canarias_IBS	HG01694
Western_Europe	Spanish_Canarias_IBS	HG01695
Western_Europe	Spanish_Cantabria_IBS	HG01512
Western_Europe	Spanish_Cantabria_IBS	HG01513
Western_Europe	Spanish_Cantabria_IBS	HG01679
Western_Europe	Spanish_Cantabria_IBS	HG01680
Western_Europe	Spanish_Cantabria_IBS	HG01770
Western_Europe	Spanish_Castilla_la_Mancha_IBS	HG01503
Western_Europe	Spanish_Castilla_la_Mancha_IBS	HG01504
Western_Europe	Spanish_Castilla_la_Mancha_IBS	HG01746
Western_Europe	Spanish_Castilla_la_Mancha_IBS	HG01747
Western_Europe	Spanish_Castilla_la_Mancha_IBS	HG02238
Western_Europe	Spanish_Castilla_y_Leon_IBS	HG01500
Western_Europe	Spanish_Castilla_y_Leon_IBS	HG01501
Western_Europe	Spanish_Castilla_y_Leon_IBS	HG01506
Western_Europe	Spanish_Castilla_y_Leon_IBS	HG01507
Western_Europe	Spanish_Castilla_y_Leon_IBS	HG01524
Western_Europe	Spanish_Cataluna_IBS	HG01536
Western_Europe	Spanish_Cataluna_IBS	HG01537
Western_Europe	Spanish_Cataluna_IBS	HG01761
Western_Europe	Spanish_Cataluna_IBS	HG01762
Western_Europe	Spanish_Cataluna_IBS	HG02220
Western_Europe	Spanish_Extremadura_IBS	HG01509
Western_Europe	Spanish_Extremadura_IBS	HG01510
Western_Europe	Spanish_Extremadura_IBS	HG01527
Western_Europe	Spanish_Extremadura_IBS	HG01528
Western_Europe	Spanish_Extremadura_IBS	HG01530
Western_Europe	Spanish_Galicia_IBS	HG01685
Western_Europe	Spanish_Galicia_IBS	HG01686
Western_Europe	Spanish_Galicia_IBS	HG01704
Western_Europe	Spanish_Galicia_IBS	HG01705
Western_Europe	Spanish_Galicia_IBS	HG01707
Western_Europe	Spanish_Murcia_IBS	HG01617
Western_Europe	Spanish_Murcia_IBS	HG01618
Western_Europe	Spanish_Murcia_IBS	HG01697
Western_Europe	Spanish_Murcia_IBS	HG01699
Western_Europe	Spanish_Pais_Vasco_IBS	HG01515
Western_Europe	Spanish_Pais_Vasco_IBS	HG01516
Western_Europe	Spanish_Pais_Vasco_IBS	HG01518
Western_Europe	Spanish_Pais_Vasco_IBS	HG01700
Western_Europe	Spanish_Pais_Vasco_IBS	HG01702
Western_Europe	Spanish_Valencia_IBS	HG01605
Western_Europe	Spanish_Valencia_IBS	HG01606
Western_Europe	Spanish_Valencia_IBS	HG01607
Western_Europe	Spanish_Valencia_IBS	HG01608
Western_Europe	Spanish_Valencia_IBS	HG01773
Sardinia	Sardinian	HGDP00666
Sardinia	Sardinian	HGDP00667
Sardinia	Sardinian	HGDP00668
Sardinia	Sardinian	HGDP00669
Sardinia	Sardinian	HGDP00670
Sardinia	Sardinian	HGDP00671
Sardinia	Sardinian	HGDP00672
Sardinia	Sardinian	HGDP00673
Sardinia	Sardinian	HGDP00674
Sardinia	Sardinian	HGDP01062
Sardinia	Sardinian	HGDP01063
Sardinia	Sardinian	HGDP01064
Sardinia	Sardinian	HGDP01065
Sardinia	Sardinian	HGDP01066
Sardinia	Sardinian	HGDP01067
Sardinia	Sardinian	HGDP01068
Sardinia	Sardinian	HGDP01069
Sardinia	Sardinian	HGDP01070
Sardinia	Sardinian	HGDP01071
Sardinia	Sardinian	HGDP01072
Sardinia	Sardinian	HGDP01073
Sardinia	Sardinian	HGDP01074
Sardinia	Sardinian	HGDP01075
Sardinia	Sardinian	HGDP01076
Sardinia	Sardinian	HGDP01077
Sardinia	Sardinian	HGDP01078
Sardinia	Sardinian	HGDP01079
Eastern_Europe	Ashkenazi_Jew	AshkenaziJew5704
Eastern_Europe	Ashkenazi_Jew	AshkenaziJew5728
Eastern_Europe	Ashkenazi_Jew	AshkenaziJew5779
Eastern_Europe	Ashkenazi_Jew	AshkenaziJew5782
Eastern_Europe	Ashkenazi_Jew	AshkenaziJew5783
Eastern_Europe	Ashkenazi_Jew	AshkenaziJew5788
Eastern_Europe	Ashkenazi_Jew	AshkenaziJew5790
Eastern_Europe	Belarusian	bel110c
Eastern_Europe	Belarusian	bel23s
Eastern_Europe	Belarusian	bel30s
Eastern_Europe	Belarusian	bel43s
Eastern_Europe	Belarusian	bel72c
Eastern_Europe	Belarusian	bel82s
Eastern_Europe	Belarusian	bel8s
Eastern_Europe	Belarusian	bel93c
Eastern_Europe	Belarusian	belarusian23vp
Eastern_Europe	Belarusian	belarusian47zp
Eastern_Europe	Bulgarian	BulgarianA1
Eastern_Europe	Bulgarian	BulgarianA4
Eastern_Europe	Bulgarian	BulgarianB1
Eastern_Europe	Bulgarian	BulgarianB4
Eastern_Europe	Bulgarian	BulgarianC1
Eastern_Europe	Bulgarian	BulgarianD6
Eastern_Europe	Bulgarian	BulgarianE2
Eastern_Europe	Bulgarian	BulgarianF1
Eastern_Europe	Bulgarian	BulgarianF2
Eastern_Europe	Bulgarian	BulgarianH2
Eastern_Europe	Chuvash	Chuvash13
Eastern_Europe	Chuvash	Chuvash20
Eastern_Europe	Chuvash	Chuvash22
Eastern_Europe	Chuvash	Chuvash24
Eastern_Europe	Chuvash	Chuvash25
Eastern_Europe	Chuvash	Chuvash26
Eastern_Europe	Chuvash	Chuvash29
Eastern_Europe	Chuvash	Chuvash31
Eastern_Europe	Chuvash	Chuvash33
Eastern_Europe	Chuvash	Chuvash37
Eastern_Europe	Hungarian_Metspalu	hungary15
Eastern_Europe	Hungarian_Metspalu	hungary2
Eastern_Europe	Hungarian_Metspalu	hungary20
Eastern_Europe	Hungarian_Metspalu	hungary3
Eastern_Europe	Hungarian_Metspalu	hungary6
Eastern_Europe	Hungarian_Metspalu	hungary7
Eastern_Europe	Mordovian	Mordovians1
Eastern_Europe	Mordovian	Mordovians17
Eastern_Europe	Mordovian	Mordovians22
Eastern_Europe	Mordovian	Mordovians27
Eastern_Europe	Mordovian	Mordovians28
Eastern_Europe	Russian	HGDP00879
Eastern_Europe	Russian	HGDP00880
Eastern_Europe	Russian	HGDP00882
Eastern_Europe	Russian	HGDP00883
Eastern_Europe	Russian	HGDP00884
Eastern_Europe	Russian	HGDP00887
Eastern_Europe	Russian	HGDP00888
Eastern_Europe	Russian	HGDP00889
Eastern_Europe	Russian	HGDP00890
Eastern_Europe	Russian	HGDP00891
Eastern_Europe	Russian	HGDP00892
Eastern_Europe	Russian	HGDP00893
Eastern_Europe	Russian	HGDP00894
Eastern_Europe	Russian	HGDP00895
Eastern_Europe	Russian	HGDP00896
Eastern_Europe	Russian	HGDP00897
Eastern_Europe	Russian	HGDP00898
Eastern_Europe	Russian	HGDP00899
Eastern_Europe	Russian	HGDP00900
Eastern_Europe	Russian	HGDP00901
Eastern_Europe	Russian	HGDP00902
Eastern_Europe	Russian	HGDP00903
Eastern_Europe	Ukrainian_East	UkrBel614
Eastern_Europe	Ukrainian_East	UkrBel618
Eastern_Europe	Ukrainian_East	UkrBel620
Eastern_Europe	Ukrainian_East	UkrBel622
Eastern_Europe	Ukrainian_East	UkrBel733
Eastern_Europe	Ukrainian_East	UkrBel736
Eastern_Europe	Ukrainian_West	UkrLv228
Eastern_Europe	Ukrainian_West	UkrLv237
Eastern_Europe	Ukrainian_West	UkrLv240
Southern_Europe	Albanian	ALB191
Southern_Europe	Albanian	ALB202
Southern_Europe	Albanian	ALB212
Southern_Europe	Albanian	ALB213
Southern_Europe	Albanian	ALB220
Southern_Europe	Albanian	ALB230
Southern_Europe	Croatian	CRO103
Southern_Europe	Croatian	CRO107
Southern_Europe	Croatian	CRO153
Southern_Europe	Croatian	CRO31
Southern_Europe	Croatian	CRO41
Southern_Europe	Croatian	CRO47
Southern_Europe	Croatian	CRO48
Southern_Europe	Croatian	CRO53
Southern_Europe	Croatian	CRO66
Southern_Europe	Croatian	CRO93
Southern_Europe	Greek_Comas	GREEKGRALPOP10
Southern_Europe	Greek_Comas	GREEKGRALPOP11
Southern_Europe	Greek_Comas	GREEKGRALPOP12
Southern_Europe	Greek_Comas	GREEKGRALPOP13
Southern_Europe	Greek_Comas	GREEKGRALPOP14
Southern_Europe	Greek_Comas	GREEKGRALPOP15
Southern_Europe	Greek_Comas	GREEKGRALPOP16
Southern_Europe	Greek_Comas	GREEKGRALPOP17
Southern_Europe	Greek_Comas	GREEKGRALPOP18
Southern_Europe	Greek_Comas	GREEKGRALPOP3
Southern_Europe	Greek_Comas	GREEKGRALPOP4
Southern_Europe	Greek_Comas	GREEKGRALPOP5
Southern_Europe	Greek_Comas	GREEKGRALPOP8
Southern_Europe	Greek_Comas	GREEKGRALPOP9
Southern_Europe	Greek_Coriell	NA17372
Southern_Europe	Greek_Coriell	NA17373
Southern_Europe	Greek_WGA	TLA010
Southern_Europe	Greek_WGA	TLA011
Southern_Europe	Greek_WGA	TLA012
Southern_Europe	Greek_WGA	TLA013
Southern_Europe	Greek_WGA	TLA015
Southern_Europe	Greek_WGA	TLA017
Southern_Europe	Greek_WGA	TLA018
Southern_Europe	Greek_WGA	TLA019
Southern_Europe	Greek_WGA	TLA020
Southern_Europe	Greek_WGA	TLA021
Southern_Europe	Greek_WGA	TLA022
Southern_Europe	Greek_WGA	TLA023
Southern_Europe	Greek_WGA	TLA024
Southern_Europe	Greek_WGA	TLA025
Southern_Europe	Greek_WGA	TLA026
Southern_Europe	Greek_WGA	TLA027
Southern_Europe	Greek_WGA	TLA028
Southern_Europe	Greek_WGA	TLA029
Southern_Europe	Italian_Bergamo	HGDP01147
Southern_Europe	Italian_Bergamo	HGDP01151
Southern_Europe	Italian_Bergamo	HGDP01152
Southern_Europe	Italian_Bergamo	HGDP01153
Southern_Europe	Italian_Bergamo	HGDP01155
Southern_Europe	Italian_Bergamo	HGDP01156
Southern_Europe	Italian_Bergamo	HGDP01157
Southern_Europe	Italian_Bergamo	HGDP01171
Southern_Europe	Italian_Bergamo	HGDP01172
Southern_Europe	Italian_Bergamo	HGDP01173
Southern_Europe	Italian_Bergamo	HGDP01174
Southern_Europe	Italian_Bergamo	HGDP01177
Southern_Europe	Italian_South	BEL57
Southern_Europe	Italian_Tuscan	HGDP01161
Southern_Europe	Italian_Tuscan	HGDP01162
Southern_Europe	Italian_Tuscan	HGDP01163
Southern_Europe	Italian_Tuscan	HGDP01164
Southern_Europe	Italian_Tuscan	HGDP01166
Southern_Europe	Italian_Tuscan	HGDP01167
Southern_Europe	Italian_Tuscan	HGDP01168
Southern_Europe	Italian_Tuscan	HGDP01169
Southern_Europe	Maltese	Malta12AM91
Southern_Europe	Maltese	Malta15AM91
Southern_Europe	Maltese	Malta16AM91
Southern_Europe	Maltese	Malta17AM91
Southern_Europe	Maltese	Malta2AM91
Southern_Europe	Maltese	Malta4AM91
Southern_Europe	Maltese	Malta7AM91
Southern_Europe	Maltese	Malta8AM91
Caucasus	Abkhasian	abh107
Caucasus	Abkhasian	abh119
Caucasus	Abkhasian	abh122
Caucasus	Abkhasian	abh133
Caucasus	Abkhasian	abh147
Caucasus	Abkhasian	abh154
Caucasus	Abkhasian	abh24
Caucasus	Abkhasian	abh27
Caucasus	Abkhasian	abh41
Caucasus	Adygei	HGDP01381
Caucasus	Adygei	HGDP01382
Caucasus	Adygei	HGDP01383
Caucasus	Adygei	HGDP01385
Caucasus	Adygei	HGDP01386
Caucasus	Adygei	HGDP01387
Caucasus	Adygei	HGDP01396
Caucasus	Adygei	HGDP01397
Caucasus	Adygei	HGDP01398
Caucasus	Adygei	HGDP01399
Caucasus	Adygei	HGDP01400
Caucasus	Adygei	HGDP01401
Caucasus	Adygei	HGDP01402
Caucasus	Adygei	HGDP01403
Caucasus	Adygei	HGDP01404
Caucasus	Armenian	armenia102
Caucasus	Armenian	armenia106
Caucasus	Armenian	armenia139
Caucasus	Armenian	armenia162
Caucasus	Armenian	armenia176
Caucasus	Armenian	armenia191
Caucasus	Armenian	armenia279
Caucasus	Armenian	armenia293
Caucasus	Armenian	armenia86
Caucasus	Armenian	armenia91
Caucasus	Armenian_WGA	ARM012
Caucasus	Armenian_WGA	ARM013
Caucasus	Armenian_WGA	ARM014
Caucasus	Balkar	bal102
Caucasus	Balkar	bal124
Caucasus	Balkar	bal136
Caucasus	Balkar	bal22
Caucasus	Balkar	bal41
Caucasus	Balkar	bal42
Caucasus	Balkar	bal45
Caucasus	Balkar	bal50
Caucasus	Balkar	bal64
Caucasus	Balkar	bal97
Caucasus	Chechen	ch113
Caucasus	Chechen	ch126
Caucasus	Chechen	ch16
Caucasus	Chechen	ch174
Caucasus	Chechen	ch179
Caucasus	Chechen	ch193
Caucasus	Chechen	ch21
Caucasus	Chechen	ch3
Caucasus	Chechen	ch31
Caucasus	Georgian_Jew	GeorgianJew1577
Caucasus	Georgian_Jew	GeorgianJew1594
Caucasus	Georgian_Jew	GeorgianJew1607
Caucasus	Georgian_Jew	GeorgianJew1654
Caucasus	Georgian_Jew	GeorgianJew1671
Caucasus	Georgian_Jew	GeorgianJew1883
Caucasus	Georgian_Jew	GeorgianJew1971
Caucasus	Georgian_WGA	GEO013
Caucasus	Georgian_WGA	GEO014
Caucasus	Kumyk	kumyks40
Caucasus	Kumyk	kumyks41
Caucasus	Kumyk	kumyks44
Caucasus	Kumyk	kumyks90
Caucasus	Kumyk	kumyks93
Caucasus	Kumyk	kumyks94
Caucasus	Kumyk	kumyks97
Caucasus	Kumyk	kumyks98
Caucasus	Lezgin	lez31
Caucasus	Lezgin	lez33
Caucasus	Lezgin	lez36
Caucasus	Lezgin	lez37
Caucasus	Lezgin	lez38
Caucasus	Lezgin	lez40
Near_East	Cypriot	CYP19
Near_East	Cypriot	CYP2
Near_East	Cypriot	CYP5
Near_East	Cypriot	Cyprus13AJ19
Near_East	Cypriot	Cyprus21AJ19
Near_East	Cypriot	Cyprus22AJ19
Near_East	Cypriot	Cyprus24AJ19
Near_East	Cypriot	Cyprus2AJ19
Near_East	Druze	HGDP00557
Near_East	Druze	HGDP00558
Near_East	Druze	HGDP00559
Near_East	Druze	HGDP00560
Near_East	Druze	HGDP00561
Near_East	Druze	HGDP00562
Near_East	Druze	HGDP00563
Near_East	Druze	HGDP00564
Near_East	Druze	HGDP00565
Near_East	Druze	HGDP00566
Near_East	Druze	HGDP00567
Near_East	Druze	HGDP00568
Near_East	Druze	HGDP00569
Near_East	Druze	HGDP00571
Near_East	Druze	HGDP00572
Near_East	Druze	HGDP00573
Near_East	Druze	HGDP00574
Near_East	Druze	HGDP00575
Near_East	Druze	HGDP00577
Near_East	Druze	HGDP00578
Near_East	Druze	HGDP00579
Near_East	Druze	HGDP00580
Near_East	Druze	HGDP00582
Near_East	Druze	HGDP00583
Near_East	Druze	HGDP00584
Near_East	Druze	HGDP00586
Near_East	Druze	HGDP00587
Near_East	Druze	HGDP00588
Near_East	Druze	HGDP00591
Near_East	Druze	HGDP00594
Near_East	Druze	HGDP00595
Near_East	Druze	HGDP00597
Near_East	Druze	HGDP00598
Near_East	Druze	HGDP00599
Near_East	Druze	HGDP00600
Near_East	Druze	HGDP00601
Near_East	Druze	HGDP00602
Near_East	Druze	HGDP00604
Near_East	Druze	HGDP00606
Near_East	Turkish_Adana	Adana23108
Near_East	Turkish_Adana	Adana23112
Near_East	Turkish_Adana	Adana23113
Near_East	Turkish_Adana	Adana23114
Near_East	Turkish_Adana	Adana23117
Near_East	Turkish_Adana	Adana23133
Near_East	Turkish_Adana	Adana23136
Near_East	Turkish_Adana	Adana23144
Near_East	Turkish_Adana	Adana23147
Near_East	Turkish_Adana	Adana23150
Near_East	Turkish_Aydin	Aydin18112
Near_East	Turkish_Aydin	Aydin18419
Near_East	Turkish_Aydin	Aydin18483
Near_East	Turkish_Aydin	Aydin18596
Near_East	Turkish_Aydin	Aydin18636
Near_East	Turkish_Aydin	Aydin18784
Near_East	Turkish_Aydin	Aydin18873
Near_East	Turkish_Balikesir	Balikesir16653
Near_East	Turkish_Balikesir	Balikesir16675
Near_East	Turkish_Balikesir	Balikesir16790
Near_East	Turkish_Balikesir	Balikesir16837
Near_East	Turkish_Balikesir	Balikesir16887
Near_East	Turkish_Balikesir	Balikesir17006
Near_East	Turkish_Istanbul	Istanbul15781
Near_East	Turkish_Istanbul	Istanbul17778
Near_East	Turkish_Istanbul	Istanbul19185
Near_East	Turkish_Istanbul	Istanbul19708
Near_East	Turkish_Istanbul	Istanbul19810
Near_East	Turkish_Istanbul	Istanbul20010
Near_East	Turkish_Istanbul	Istanbul20040
Near_East	Turkish_Istanbul	Istanbul25081
Near_East	Turkish_Istanbul	Istanbul25095
Africa	Yoruba	HGDP00920
Africa	Yoruba	HGDP00924
Africa	Yoruba	HGDP00925
Africa	Yoruba	HGDP00926
Africa	Yoruba	HGDP00928
Africa	Yoruba	HGDP00929
Africa	Yoruba	HGDP00930
Africa	Yoruba	HGDP00931
Africa	Yoruba	HGDP00932
Africa	Yoruba	HGDP00933
Africa	Yoruba	HGDP00934
Africa	Yoruba	HGDP00935
Africa	Yoruba	HGDP00936
Africa	Yoruba	HGDP00937
Africa	Yoruba	HGDP00938
Africa	Yoruba	HGDP00939
Africa	Yoruba	HGDP00940
Africa	Yoruba	HGDP00941
Africa	Yoruba	HGDP00942
Africa	Yoruba	HGDP00943
Africa	Yoruba	HGDP00944
Africa	Yoruba	NA18501
Africa	Yoruba	NA18504
Africa	Yoruba	NA18505
Africa	Yoruba	NA18507
Africa	Yoruba	NA18508
Africa	Yoruba	NA18516
Africa	Yoruba	NA18517
Africa	Yoruba	NA18522
Africa	Yoruba	NA18852
Africa	Yoruba	NA18853
Africa	Yoruba	NA18855
Africa	Yoruba	NA18856
Africa	Yoruba	NA18858
Africa	Yoruba	NA18859
Africa	Yoruba	NA18861
Africa	Yoruba	NA18862
Africa	Yoruba	NA18870
Africa	Yoruba	NA18871
Africa	Yoruba	NA19093
Africa	Yoruba	NA19098
Africa	Yoruba	NA19099
Africa	Yoruba	NA19101
Africa	Yoruba	NA19102
Africa	Yoruba	NA19116
Africa	Yoruba	NA19119
Africa	Yoruba	NA19127
Africa	Yoruba	NA19128
Africa	Yoruba	NA19130
Africa	Yoruba	NA19131
Africa	Yoruba	NA19137
Africa	Yoruba	NA19138
Africa	Yoruba	NA19141
Africa	Yoruba	NA19143
Africa	Yoruba	NA19144
Africa	Yoruba	NA19159
Africa	Yoruba	NA19160
Africa	Yoruba	NA19171
Africa	Yoruba	NA19193
Africa	Yoruba	NA19201
Africa	Yoruba	NA19203
Africa	Yoruba	NA19204
Africa	Yoruba	NA19206
Africa	Yoruba	NA19207
Africa	Yoruba	NA19209
Africa	Yoruba	NA19210
Africa	Yoruba	NA19222
Africa	Yoruba	NA19223
Africa	Yoruba	NA19238
Africa	Yoruba	NA19239
Africa	BantuKenya	HGDP01405
Africa	BantuKenya	HGDP01408
Africa	BantuKenya	HGDP01414
Africa	BantuKenya	HGDP01417
Africa	BantuKenya	HGDP01418
Africa	BantuKenya	HGDP01419
Africa	Bantu_SA_Herero	HGDP01028
Africa	Bantu_SA_Herero	HGDP01035
Africa	Bantu_SA_Ovambo	HGDP01031
SouthAsia	Balochi	HGDP00052
SouthAsia	Balochi	HGDP00054
SouthAsia	Balochi	HGDP00056
SouthAsia	Balochi	HGDP00058
SouthAsia	Balochi	HGDP00062
SouthAsia	Balochi	HGDP00064
SouthAsia	Balochi	HGDP00066
SouthAsia	Balochi	HGDP00068
SouthAsia	Balochi	HGDP00072
SouthAsia	Balochi	HGDP00074
SouthAsia	Balochi	HGDP00078
SouthAsia	Balochi	HGDP00080
SouthAsia	Balochi	HGDP00082
SouthAsia	Balochi	HGDP00086
SouthAsia	Balochi	HGDP00088
SouthAsia	Balochi	HGDP00090
SouthAsia	Balochi	HGDP00092
SouthAsia	Balochi	HGDP00094
SouthAsia	Balochi	HGDP00096
SouthAsia	Balochi	HGDP00098
SouthAsia	Bengali_Bangladesh_BEB	HG03006
SouthAsia	Bengali_Bangladesh_BEB	HG03007
SouthAsia	Bengali_Bangladesh_BEB	HG03009
SouthAsia	Bengali_Bangladesh_BEB	HG03012
SouthAsia	Bengali_Bangladesh_BEB	HG03585
SouthAsia	Bengali_Bangladesh_BEB	HG03589
SouthAsia	Bengali_Bangladesh_BEB	HG03793
SouthAsia	Brahui	HGDP00001
SouthAsia	Brahui	HGDP00003
SouthAsia	Brahui	HGDP00005
SouthAsia	Brahui	HGDP00007
SouthAsia	Brahui	HGDP00011
SouthAsia	Brahui	HGDP00015
SouthAsia	Brahui	HGDP00017
SouthAsia	Brahui	HGDP00019
SouthAsia	Brahui	HGDP00021
SouthAsia	Brahui	HGDP00023
SouthAsia	Brahui	HGDP00025
SouthAsia	Brahui	HGDP00027
SouthAsia	Brahui	HGDP00031
SouthAsia	Brahui	HGDP00033
SouthAsia	Brahui	HGDP00035
SouthAsia	Brahui	HGDP00037
SouthAsia	Brahui	HGDP00039
SouthAsia	Brahui	HGDP00043
SouthAsia	Brahui	HGDP00045
SouthAsia	Brahui	HGDP00047
SouthAsia	Brahui	HGDP00049
SouthAsia	Burusho	HGDP00336
SouthAsia	Burusho	HGDP00338
SouthAsia	Burusho	HGDP00341
SouthAsia	Burusho	HGDP00346
SouthAsia	Burusho	HGDP00351
SouthAsia	Burusho	HGDP00356
SouthAsia	Burusho	HGDP00359
SouthAsia	Burusho	HGDP00364
SouthAsia	Burusho	HGDP00371
SouthAsia	Burusho	HGDP00372
SouthAsia	Burusho	HGDP00382
SouthAsia	Burusho	HGDP00388
SouthAsia	Burusho	HGDP00392
SouthAsia	Burusho	HGDP00402
SouthAsia	Burusho	HGDP00407
SouthAsia	Burusho	HGDP00412
SouthAsia	Burusho	HGDP00417
SouthAsia	Burusho	HGDP00423
SouthAsia	Burusho	HGDP00428
SouthAsia	Burusho	HGDP00433
SouthAsia	Burusho	HGDP00438
SouthAsia	Burusho	HGDP00444
SouthAsia	Burusho	HGDP00445
SouthAsia	Cochin_Jew	KuchinJew20320
SouthAsia	Cochin_Jew	KuchinJew20551
SouthAsia	Cochin_Jew	KuchinJew20622
SouthAsia	Cochin_Jew	KuchinJew20851
SouthAsia	Cochin_Jew	KuchinJew30052
SouthAsia	GujaratiA_GIH	NA20858
SouthAsia	GujaratiA_GIH	NA20862
SouthAsia	GujaratiA_GIH	NA20881
EastAsia	Ami_Coriell	NA13607
EastAsia	Ami_Coriell	NA13608
EastAsia	Ami_Coriell	NA13609
EastAsia	Ami_Coriell	NA13610
EastAsia	Ami_Coriell	NA13611
EastAsia	Ami_Coriell	NA13612
EastAsia	Ami_Coriell	NA13613
EastAsia	Ami_Coriell	NA13614
EastAsia	Ami_Coriell	NA13615
EastAsia	Ami_Coriell	NA13616
EastAsia	Atayal_Coriell	NA13597
EastAsia	Atayal_Coriell	NA13598
EastAsia	Atayal_Coriell	NA13599
EastAsia	Atayal_Coriell	NA13601
EastAsia	Atayal_Coriell	NA13602
EastAsia	Atayal_Coriell	NA13603
EastAsia	Atayal_Coriell	NA13604
EastAsia	Atayal_Coriell	NA13605
EastAsia	Atayal_Coriell	NA13606
EastAsia	Cambodian	HGDP00713
EastAsia	Cambodian	HGDP00714
EastAsia	Cambodian	HGDP00715
EastAsia	Cambodian	HGDP00716
EastAsia	Cambodian	HGDP00717
EastAsia	Cambodian	HGDP00719
EastAsia	Cambodian	HGDP00720
EastAsia	Cambodian	HGDP00721
EastAsia	Dai	HGDP01307
EastAsia	Dai	HGDP01308
EastAsia	Dai	HGDP01309
EastAsia	Dai	HGDP01310
EastAsia	Dai	HGDP01311
EastAsia	Dai	HGDP01312
EastAsia	Dai	HGDP01313
EastAsia	Dai	HGDP01314
EastAsia	Dai	HGDP01315
EastAsia	Dai	HGDP01316
EastAsia	Daur	HGDP01213
EastAsia	Daur	HGDP01214
EastAsia	Daur	HGDP01215
EastAsia	Daur	HGDP01216
EastAsia	Daur	HGDP01217
EastAsia	Daur	HGDP01218
EastAsia	Daur	HGDP01220
EastAsia	Daur	HGDP01221
EastAsia	Daur	HGDP01222
EastAsia	Han	HGDP00774
EastAsia	Han	HGDP00775
EastAsia	Han	HGDP00776
EastAsia	Han	HGDP00777
EastAsia	Han	HGDP00779
EastAsia	Han	HGDP00780
EastAsia	Han	HGDP00781
EastAsia	Han	HGDP00782
EastAsia	Han	HGDP00783
EastAsia	Han	HGDP00784
EastAsia	Han	HGDP00785
EastAsia	Han	HGDP00786
EastAsia	Han	HGDP00811
EastAsia	Han	HGDP00812
EastAsia	Han	HGDP00813
EastAsia	Han	HGDP00814
EastAsia	Han	HGDP00815
EastAsia	Han	HGDP00817
EastAsia	Han	HGDP00818
EastAsia	Han	HGDP00819
EastAsia	Han	HGDP00820
EastAsia	Han	HGDP00821
EastAsia	Han	HGDP00822
EastAsia	Han	HGDP00971
EastAsia	Han	HGDP00972
EastAsia	Han	HGDP00973
EastAsia	Han	HGDP00974
EastAsia	Han	HGDP00975
EastAsia	Han	HGDP00976
EastAsia	Han	HGDP00977
EastAsia	Han	HGDP01021
EastAsia	Han	HGDP01023
EastAsia	Han	HGDP01024
CentralAsiaSiberia	Aleut	Ale20
CentralAsiaSiberia	Aleut	Ale22
CentralAsiaSiberia	Aleut	Ale33
CentralAsiaSiberia	Aleut	Ale34
CentralAsiaSiberia	Aleut	Ale35
CentralAsiaSiberia	Aleut	Ale36
CentralAsiaSiberia	Aleut	Ale37
CentralAsiaSiberia	Altaian	altai280p
CentralAsiaSiberia	Altaian	altai283p
CentralAsiaSiberia	Altaian	altai363p
CentralAsiaSiberia	Altaian	altai380k
CentralAsiaSiberia	Altaian	altai409k
CentralAsiaSiberia	Altaian	altai419A
CentralAsiaSiberia	Altaian	altai431k
CentralAsiaSiberia	Chukchi	ADR00057
CentralAsiaSiberia	Chukchi	ADR00059
CentralAsiaSiberia	Chukchi	ADR00060
CentralAsiaSiberia	Chukchi	ADR00061
CentralAsiaSiberia	Chukchi	ADR00064
CentralAsiaSiberia	Chukchi	ADR00065
CentralAsiaSiberia	Chukchi	ADR00066
CentralAsiaSiberia	Chukchi	ADR00068
CentralAsiaSiberia	Chukchi	ADR00074
CentralAsiaSiberia	Chukchi	ADR00079
CentralAsiaSiberia	Chukchi	MC06
CentralAsiaSiberia	Chukchi	MC08
CentralAsiaSiberia	Chukchi	MC14
CentralAsiaSiberia	Chukchi	MC15
CentralAsiaSiberia	Chukchi	MC16
CentralAsiaSiberia	Chukchi	MC17
CentralAsiaSiberia	Chukchi	MC18
CentralAsiaSiberia	Chukchi	MC25
CentralAsiaSiberia	Chukchi	MC38
CentralAsiaSiberia	Chukchi	MC40
CentralAsiaSiberia	Chukchi_Reindeer	Sesk47
CentralAsiaSiberia	Chukchi_Sir	Sir41
CentralAsiaSiberia	Chukchi_Sir	Sir50
CentralAsiaSiberia	Dolgan	Dolgan1708
CentralAsiaSiberia	Dolgan	Dolgan3857
CentralAsiaSiberia	Dolgan	Dolgan3875
CentralAsiaSiberia	Eskimo_Chaplin	Esk20
CentralAsiaSiberia	Eskimo_Chaplin	Esk22
CentralAsiaSiberia	Eskimo_Chaplin	Esk29
CentralAsiaSiberia	Eskimo_Chaplin	Esk38
CentralAsiaSiberia	Eskimo_Naukan	ADR00089
CentralAsiaSiberia	Eskimo_Naukan	ADR00090
CentralAsiaSiberia	Eskimo_Naukan	ADR00092
CentralAsiaSiberia	Eskimo_Naukan	ADR00093
CentralAsiaSiberia	Eskimo_Naukan	ADR00096
CentralAsiaSiberia	Eskimo_Naukan	ADR00098
CentralAsiaSiberia	Eskimo_Naukan	ADR00102
CentralAsiaSiberia	Eskimo_Naukan	Nesk15
CentralAsiaSiberia	Eskimo_Naukan	Nesk19
CentralAsiaSiberia	Eskimo_Naukan	Nesk22
CentralAsiaSiberia	Eskimo_Naukan	Nesk23
CentralAsiaSiberia	Eskimo_Naukan	Nesk25
CentralAsiaSiberia	Eskimo_Naukan	Nesk8
CentralAsiaSiberia	Eskimo_Sireniki	Sir14
CentralAsiaSiberia	Eskimo_Sireniki	Sir26
CentralAsiaSiberia	Eskimo_Sireniki	Sir43
CentralAsiaSiberia	Eskimo_Sireniki	Sir61
CentralAsiaSiberia	Eskimo_Sireniki	Sir77
CentralAsiaSiberia	Even	Nlk1
CentralAsiaSiberia	Even	Nlk10
CentralAsiaSiberia	Even	Nlk14
CentralAsiaSiberia	Even	Nlk16
CentralAsiaSiberia	Even	Nlk18
CentralAsiaSiberia	Even	Nlk19
CentralAsiaSiberia	Even	Nlk3
CentralAsiaSiberia	Even	Nlk5
CentralAsiaSiberia	Even	Nlk6
CentralAsiaSiberia	Even	Nlk9
CentralAsiaSiberia	Itelmen	Kor57
CentralAsiaSiberia	Itelmen	Kor60
CentralAsiaSiberia	Itelmen	Kor62
CentralAsiaSiberia	Itelmen	Kor72
CentralAsiaSiberia	Itelmen	Kor76
CentralAsiaSiberia	Itelmen	Kor78
CentralAsiaSiberia	Kalmyk	kalmyk11
America	Algonquin	gill118
America	Algonquin	gill123
America	Algonquin	gill141
America	Algonquin	gill196
America	Algonquin	gill197
America	Algonquin	gill201
America	Algonquin	gill27
America	Algonquin	gill41
America	Algonquin	gill76
America	Aymara	ay001
America	Aymara	ay006a
America	Aymara	BOA174
America	Aymara	BOA175
America	Aymara	BOA314
America	Bolivian_Cochabamba	Bolivian81
America	Bolivian_LaPaz	Bolivian39
America	Bolivian_LaPaz	Bolivian41
America	Bolivian_LaPaz	Bolivian46
America	Bolivian_Pando	Bolivian62
America	Bolivian_Pando	Bolivian71
America	Bolivian_Pando	Bolivian72
America	Cabecar	cab8004183
America	Cabecar	cab810145
America	Cabecar	rr3433
America	Cabecar	rr3435
America	Cabecar	rr3437
America	Cabecar	rr3438
America	Chane	TGBS21
America	Chilote	CHIA022
America	Chilote	DETIF022
America	Chilote	DETIF026
America	Chilote	DETIF027
America	Chipewyan	NAD07
America	Chipewyan	NAD08
America	Chipewyan	NAD09
America	Chipewyan	NAD11
America	Chipewyan	NAD14
America	Chipewyan	NAD15
America	Chipewyan	NAD16
America	Chipewyan	NAD19
America	Chipewyan	NAD20
America	Chipewyan	NAD21
America	Chipewyan	NAD22
America	Chipewyan	NAD24
America	Chipewyan	NAD25
America	Chipewyan	NAD26
America	Chipewyan	NAD27
America	Chipewyan	NAD28
America	Chipewyan	NAD29
America	Chipewyan	NAD33
America	Chipewyan	NAD37
America	Chipewyan	NAD43
America	Chipewyan	NAD46
America	Chipewyan	NAD54
America	Chipewyan	NAD55
America	Chipewyan	NAD56
America	Chipewyan	NAD59
America	Chipewyan	NAD64
America	Chipewyan	NAD87
America	Chipewyan	NAD93
America	Chipewyan	NAD95
America	Chipewyan	NAD96
America	Cree	Cree1
America	Cree	Cree10
America	Cree	Cree11
America	Cree	Cree12
America	Cree	Cree13
America	Cree	Cree2
America	Cree	Cree26
America	Cree	Cree4
America	Cree	Cree5
America	Cree	Cree6
America	Cree	Cree7
America	Cree	Cree8
America	Cree	Cree9
America	Guarani	TGAG09
America	Guarani	TGBS11
America	Guarani	TGBS22
America	Guarani	TGBS27
Oceania	Australian_ECCAC	IHW9118
Oceania	Australian_ECCAC	IHW9193
Oceania	Australian_ECCAC	IHW9195
Oceania	Bougainville	HGDP00655
Oceania	Bougainville	HGDP00656
Oceania	Bougainville	HGDP00660
Oceania	Bougainville	HGDP00661
Oceania	Bougainville	HGDP00662
Oceania	Bougainville	HGDP00663
Oceania	Bougainville	HGDP00664
Oceania	Bougainville	HGDP00787
Oceania	Bougainville	HGDP00788
Oceania	Bougainville	HGDP01027
Oceania	Papuan	HGDP00540
Oceania	Papuan	HGDP00541
Oceania	Papuan	HGDP00543
Oceania	Papuan	HGDP00545
Oceania	Papuan	HGDP00546
Oceania	Papuan	HGDP00547
Oceania	Papuan	HGDP00548
Oceania	Papuan	HGDP00549
Oceania	Papuan	HGDP00550
Oceania	Papuan	HGDP00552
Oceania	Papuan	HGDP00553
Oceania	Papuan	HGDP00554
Oceania	Papuan	HGDP00555
Oceania	Papuan	HGDP00556

## Sheet: Supp. Data 3. f3-stat, ind
Supplementary Data 3. Results of f3 statistic at the indivifual level displayed in Figure 3a
Sample	X	Outgroup	f3	SE	Zscore	#SNPs
SE_TRB_ans003	SE_TRB_ans005	Mbuti	0.378801	0.007468	50.721	26928
SE_TRB_ans003	SE_TRB_ans008	Mbuti	0.347682	0.004514	77.017	165309
SE_TRB_ans003	SE_TRB_ans014	Mbuti	0.360065	0.004621	77.916	192393
SE_TRB_ans003	SE_TRB_ans016	Mbuti	0.355219	0.005947	59.732	60990
SE_TRB_ans003	SE_TRB_ans017	Mbuti	0.351709	0.004514	77.915	205184
SE_TRB_ans003	SE_TRB_Gökhem2	Mbuti	0.360715	0.004764	75.717	114029
SE_TRB_ans003	SE_TRB_ros005	Mbuti	0.345788	0.004606	75.074	118442
SE_TRB_ans003	SE_TRB_ros003	Mbuti	0.338962	0.005456	62.123	70751
SE_TRB_ans003	DE_LBK_Stuttgart	Mbuti	0.341162	0.004242	80.421	205124
SE_TRB_ans003	DE_LBK_Karsdorf	Mbuti	0.347315	0.004295	80.871	169247
SE_TRB_ans003	Central_EU_Iceman	Mbuti	0.34947	0.00438	79.791	180525
SE_TRB_ans003	Central_EU_RISE487	Mbuti	0.330307	0.006751	48.924	30300
SE_TRB_ans003	Central_EU_RISE489	Mbuti	0.339201	0.005214	65.057	75999
SE_TRB_ans003	CZ_STK_kol2	Mbuti	0.336686	0.007813	43.094	22467
SE_TRB_ans003	CZ_STK_kol6	Mbuti	0.345112	0.004597	75.069	145002
SE_TRB_ans003	PL_GAC_Brzesc_Kujawski	Mbuti	0.339103	0.004402	77.026	170128
SE_TRB_ans003	PL_TRB_N18	Mbuti	0.343745	0.00441	77.948	165603
SE_TRB_ans003	PL_TRB_N20	Mbuti	0.343515	0.004742	72.44	114422
SE_TRB_ans003	PL_BKG_N25	Mbuti	0.341841	0.00441	77.519	183000
SE_TRB_ans003	PL_BKG_N26	Mbuti	0.338702	0.004482	75.567	176667
SE_TRB_ans003	PL_BKG_N27	Mbuti	0.339241	0.004282	79.226	168816
SE_TRB_ans003	PL_BKG_N28	Mbuti	0.341179	0.004344	78.531	166842
SE_TRB_ans003	PL_BKG_N31	Mbuti	0.337015	0.004178	80.662	192236
SE_TRB_ans003	PL_BKG_N36	Mbuti	0.337019	0.004367	77.181	163048
SE_TRB_ans003	PL_BKG_N42	Mbuti	0.329133	0.005084	64.734	92546
SE_TRB_ans003	PL_Zlota_Ksiaznice4	Mbuti	0.351178	0.005132	68.431	85037
SE_TRB_ans003	PL_Zlota_Ksiaznice2	Mbuti	0.344642	0.004834	71.296	117112
SE_TRB_ans003	PL_Zlota_Ksiaznice1	Mbuti	0.351389	0.004725	74.373	134713
SE_TRB_ans003	PL_GAC_Mierzanowice	Mbuti	0.351327	0.005284	66.483	71007
SE_TRB_ans003	PL_GAC_Sandomierz2	Mbuti	0.342856	0.005062	67.737	78526
SE_TRB_ans003	PL_GAC_Sandomierz8	Mbuti	0.3479	0.004762	73.056	117536
SE_TRB_ans003	PL_Zlota_Wilczyce	Mbuti	0.341257	0.005287	64.543	73661
SE_TRB_ans003	PL_GAC_Koszyce1	Mbuti	0.345595	0.004336	79.698	191203
SE_TRB_ans003	PL_GAC_Koszyce3	Mbuti	0.346457	0.004432	78.17	151304
SE_TRB_ans003	PL_GAC_Koszyce5	Mbuti	0.345829	0.004225	81.856	199516
SE_TRB_ans003	PL_GAC_Koszyce7	Mbuti	0.349315	0.004266	81.881	178540
SE_TRB_ans003	PL_GAC_Koszyce8	Mbuti	0.344745	0.004321	79.78	192466
SE_TRB_ans003	PL_GAC_Koszyce12	Mbuti	0.346121	0.004248	81.474	197156
SE_TRB_ans003	PL_GAC_Koszyce14	Mbuti	0.344615	0.004177	82.495	191749
SE_TRB_ans003	HU_Neolithic_NE1	Mbuti	0.33743	0.004303	78.41	204525
SE_TRB_ans003	HU_Neolithic_NE5	Mbuti	0.338514	0.004631	73.102	113546
SE_TRB_ans003	HU_Neolithic_NE6	Mbuti	0.339132	0.004498	75.398	127846
SE_TRB_ans003	HU_Neolithic_NE7	Mbuti	0.335978	0.00443	75.84	124360
SE_TRB_ans003	Anatolian_Neolithic_Bar31	Mbuti	0.334375	0.004069	82.168	188138
SE_TRB_ans003	Anatolian_Neolithic_Bar8	Mbuti	0.339599	0.004255	79.814	200871
SE_TRB_ans005	SE_TRB_ans003	Mbuti	0.378801	0.007468	50.721	26928
SE_TRB_ans005	SE_TRB_ans008	Mbuti	0.344133	0.004604	74.75	157863
SE_TRB_ans005	SE_TRB_ans014	Mbuti	0.346628	0.004644	74.647	183783
SE_TRB_ans005	SE_TRB_ans016	Mbuti	0.345111	0.005737	60.154	58611
SE_TRB_ans005	SE_TRB_ans017	Mbuti	0.344443	0.004644	74.17	195991
SE_TRB_ans005	SE_TRB_Gökhem2	Mbuti	0.353083	0.004888	72.238	104086
SE_TRB_ans005	SE_TRB_ros005	Mbuti	0.342223	0.004762	71.872	113300
SE_TRB_ans005	SE_TRB_ros003	Mbuti	0.337206	0.005663	59.545	67615
SE_TRB_ans005	DE_LBK_Stuttgart	Mbuti	0.334768	0.004339	77.154	195978
SE_TRB_ans005	DE_LBK_Karsdorf	Mbuti	0.344022	0.004662	73.788	158640
SE_TRB_ans005	Central_EU_Iceman	Mbuti	0.340601	0.004333	78.6	170317
SE_TRB_ans005	Central_EU_RISE487	Mbuti	0.322116	0.006782	47.495	29412
SE_TRB_ans005	Central_EU_RISE489	Mbuti	0.32653	0.004994	65.391	72235
SE_TRB_ans005	CZ_STK_kol2	Mbuti	0.337186	0.007911	42.62	21418
SE_TRB_ans005	CZ_STK_kol6	Mbuti	0.338329	0.004582	73.841	136280
SE_TRB_ans005	PL_GAC_Brzesc_Kujawski	Mbuti	0.335858	0.00435	77.21	162359
SE_TRB_ans005	PL_TRB_N18	Mbuti	0.337959	0.004516	74.832	158235
SE_TRB_ans005	PL_TRB_N20	Mbuti	0.337858	0.004967	68.017	108997
SE_TRB_ans005	PL_BKG_N25	Mbuti	0.334797	0.004306	77.752	174495
SE_TRB_ans005	PL_BKG_N26	Mbuti	0.329321	0.004379	75.196	169305
SE_TRB_ans005	PL_BKG_N27	Mbuti	0.334344	0.004352	76.832	160441
SE_TRB_ans005	PL_BKG_N28	Mbuti	0.332113	0.004512	73.601	159376
SE_TRB_ans005	PL_BKG_N31	Mbuti	0.336007	0.00439	76.531	183646
SE_TRB_ans005	PL_BKG_N36	Mbuti	0.33313	0.004442	74.989	155972
SE_TRB_ans005	PL_BKG_N42	Mbuti	0.335263	0.005014	66.866	88162
SE_TRB_ans005	PL_Zlota_Ksiaznice4	Mbuti	0.336222	0.005128	65.565	81064
SE_TRB_ans005	PL_Zlota_Ksiaznice2	Mbuti	0.332289	0.004515	73.59	111589
SE_TRB_ans005	PL_Zlota_Ksiaznice1	Mbuti	0.337685	0.004708	71.719	128173
SE_TRB_ans005	PL_GAC_Mierzanowice	Mbuti	0.340867	0.005344	63.789	67376
SE_TRB_ans005	PL_GAC_Sandomierz2	Mbuti	0.33731	0.005166	65.291	73862
SE_TRB_ans005	PL_GAC_Sandomierz8	Mbuti	0.339199	0.004875	69.573	111866
SE_TRB_ans005	PL_Zlota_Wilczyce	Mbuti	0.329839	0.005332	61.857	70023
SE_TRB_ans005	PL_GAC_Koszyce1	Mbuti	0.342938	0.004447	77.109	181994
SE_TRB_ans005	PL_GAC_Koszyce3	Mbuti	0.337604	0.004412	76.522	143745
SE_TRB_ans005	PL_GAC_Koszyce5	Mbuti	0.33834	0.004123	82.054	189842
SE_TRB_ans005	PL_GAC_Koszyce7	Mbuti	0.339379	0.004259	79.677	169484
SE_TRB_ans005	PL_GAC_Koszyce8	Mbuti	0.337374	0.004363	77.328	183832
SE_TRB_ans005	PL_GAC_Koszyce12	Mbuti	0.333887	0.004193	79.636	187780
SE_TRB_ans005	PL_GAC_Koszyce14	Mbuti	0.338431	0.004327	78.212	182619
SE_TRB_ans005	HU_Neolithic_NE1	Mbuti	0.334532	0.004433	75.456	195645
SE_TRB_ans005	HU_Neolithic_NE5	Mbuti	0.329904	0.004681	70.47	108861
SE_TRB_ans005	HU_Neolithic_NE6	Mbuti	0.335414	0.004644	72.227	121964
SE_TRB_ans005	HU_Neolithic_NE7	Mbuti	0.329197	0.004685	70.266	119300
SE_TRB_ans005	Anatolian_Neolithic_Bar31	Mbuti	0.32948	0.004276	77.059	179846
SE_TRB_ans005	Anatolian_Neolithic_Bar8	Mbuti	0.331442	0.004343	76.324	191850
SE_TRB_ans008	SE_TRB_ans003	Mbuti	0.347682	0.004514	77.017	165309
SE_TRB_ans008	SE_TRB_ans005	Mbuti	0.344133	0.004604	74.75	157863
SE_TRB_ans008	SE_TRB_ans014	Mbuti	0.348466	0.003915	89	1146542
SE_TRB_ans008	SE_TRB_ans016	Mbuti	0.34949	0.004399	79.444	360087
SE_TRB_ans008	SE_TRB_ans017	Mbuti	0.347696	0.004081	85.209	1227109
SE_TRB_ans008	SE_TRB_Gökhem2	Mbuti	0.357587	0.003934	90.891	653816
SE_TRB_ans008	SE_TRB_ros005	Mbuti	0.341952	0.003957	86.418	703202
SE_TRB_ans008	SE_TRB_ros003	Mbuti	0.335632	0.0041	81.859	415638
SE_TRB_ans008	DE_LBK_Stuttgart	Mbuti	0.335831	0.003596	93.397	1226839
SE_TRB_ans008	DE_LBK_Karsdorf	Mbuti	0.348787	0.003791	92.014	994647
SE_TRB_ans008	Central_EU_Iceman	Mbuti	0.344763	0.003704	93.074	1064361
SE_TRB_ans008	Central_EU_RISE487	Mbuti	0.325662	0.004057	80.277	181344
SE_TRB_ans008	Central_EU_RISE489	Mbuti	0.336175	0.00389	86.422	442496
SE_TRB_ans008	CZ_STK_kol2	Mbuti	0.33576	0.004586	73.216	132894
SE_TRB_ans008	CZ_STK_kol6	Mbuti	0.341905	0.003923	87.157	851076
SE_TRB_ans008	PL_GAC_Brzesc_Kujawski	Mbuti	0.339127	0.00386	87.854	1009544
SE_TRB_ans008	PL_TRB_N18	Mbuti	0.3381	0.003705	91.261	983941
SE_TRB_ans008	PL_TRB_N20	Mbuti	0.336317	0.003681	91.357	677391
SE_TRB_ans008	PL_BKG_N25	Mbuti	0.342516	0.003809	89.921	1085838
SE_TRB_ans008	PL_BKG_N26	Mbuti	0.334137	0.003775	88.513	1051936
SE_TRB_ans008	PL_BKG_N27	Mbuti	0.338565	0.003569	94.874	1000581
SE_TRB_ans008	PL_BKG_N28	Mbuti	0.333634	0.003642	91.596	993301
SE_TRB_ans008	PL_BKG_N31	Mbuti	0.335151	0.00365	91.831	1145907
SE_TRB_ans008	PL_BKG_N36	Mbuti	0.335216	0.003764	89.066	967480
SE_TRB_ans008	PL_BKG_N42	Mbuti	0.336562	0.003908	86.127	546829
SE_TRB_ans008	PL_Zlota_Ksiaznice4	Mbuti	0.346984	0.003915	88.62	503356
SE_TRB_ans008	PL_Zlota_Ksiaznice2	Mbuti	0.340404	0.0037	92.002	691789
SE_TRB_ans008	PL_Zlota_Ksiaznice1	Mbuti	0.344074	0.003913	87.932	796649
SE_TRB_ans008	PL_GAC_Mierzanowice	Mbuti	0.339849	0.004056	83.792	417029
SE_TRB_ans008	PL_GAC_Sandomierz2	Mbuti	0.34418	0.003817	90.159	460343
SE_TRB_ans008	PL_GAC_Sandomierz8	Mbuti	0.342238	0.003865	88.558	695011
SE_TRB_ans008	PL_Zlota_Wilczyce	Mbuti	0.341247	0.003817	89.404	435788
SE_TRB_ans008	PL_GAC_Koszyce1	Mbuti	0.345234	0.003923	88.013	1137229
SE_TRB_ans008	PL_GAC_Koszyce3	Mbuti	0.343677	0.003652	94.097	899198
SE_TRB_ans008	PL_GAC_Koszyce5	Mbuti	0.34365	0.003782	90.87	1189915
SE_TRB_ans008	PL_GAC_Koszyce7	Mbuti	0.343639	0.003784	90.806	1059291
SE_TRB_ans008	PL_GAC_Koszyce8	Mbuti	0.343613	0.003783	90.825	1149202
SE_TRB_ans008	PL_GAC_Koszyce12	Mbuti	0.343272	0.003703	92.694	1175699
SE_TRB_ans008	PL_GAC_Koszyce14	Mbuti	0.343006	0.003545	96.75	1141569
SE_TRB_ans008	HU_Neolithic_NE1	Mbuti	0.336745	0.003841	87.667	1224842
SE_TRB_ans008	HU_Neolithic_NE5	Mbuti	0.334717	0.003719	89.993	672149
SE_TRB_ans008	HU_Neolithic_NE6	Mbuti	0.338361	0.0038	89.042	753303
SE_TRB_ans008	HU_Neolithic_NE7	Mbuti	0.336149	0.003891	86.397	736036
SE_TRB_ans008	Anatolian_Neolithic_Bar31	Mbuti	0.335131	0.003702	90.525	1122151
SE_TRB_ans008	Anatolian_Neolithic_Bar8	Mbuti	0.333721	0.003728	89.517	1200931
SE_TRB_ans014	SE_TRB_ans003	Mbuti	0.360065	0.004621	77.916	192393
SE_TRB_ans014	SE_TRB_ans005	Mbuti	0.346628	0.004644	74.647	183783
SE_TRB_ans014	SE_TRB_ans008	Mbuti	0.348466	0.003915	89	1146542
SE_TRB_ans014	SE_TRB_ans016	Mbuti	0.343698	0.004052	84.825	423133
SE_TRB_ans014	SE_TRB_Gökhem2	Mbuti	0.35868	0.003758	95.439	776655
SE_TRB_ans014	SE_TRB_ros005	Mbuti	0.340346	0.003897	87.346	829751
SE_TRB_ans014	SE_TRB_ros003	Mbuti	0.339872	0.00391	86.916	479482
SE_TRB_ans014	DE_LBK_Stuttgart	Mbuti	0.338538	0.003521	96.136	1459125
SE_TRB_ans014	DE_LBK_Karsdorf	Mbuti	0.348793	0.00376	92.767	1169586
SE_TRB_ans014	Central_EU_Iceman	Mbuti	0.340858	0.003645	93.508	1232748
SE_TRB_ans014	Central_EU_RISE487	Mbuti	0.326004	0.004076	79.985	203206
SE_TRB_ans014	Central_EU_RISE489	Mbuti	0.338032	0.003755	90.028	507704
SE_TRB_ans014	CZ_STK_kol2	Mbuti	0.333835	0.00427	78.18	152967
SE_TRB_ans014	CZ_STK_kol6	Mbuti	0.34332	0.00383	89.644	991691
SE_TRB_ans014	PL_GAC_Brzesc_Kujawski	Mbuti	0.34077	0.003634	93.773	1178988
SE_TRB_ans014	PL_TRB_N18	Mbuti	0.336799	0.003545	95.013	1146575
SE_TRB_ans014	PL_TRB_N20	Mbuti	0.336079	0.00366	91.833	783288
SE_TRB_ans014	PL_BKG_N25	Mbuti	0.340954	0.003703	92.081	1274407
SE_TRB_ans014	PL_BKG_N26	Mbuti	0.334896	0.003846	87.083	1224209
SE_TRB_ans014	PL_BKG_N27	Mbuti	0.336993	0.003443	97.866	1167271
SE_TRB_ans014	PL_BKG_N28	Mbuti	0.337817	0.003622	93.264	1153067
SE_TRB_ans014	PL_BKG_N31	Mbuti	0.337839	0.003625	93.192	1344847
SE_TRB_ans014	PL_BKG_N36	Mbuti	0.334537	0.003606	92.772	1124088
SE_TRB_ans014	PL_BKG_N42	Mbuti	0.334554	0.003789	88.303	628926
SE_TRB_ans014	PL_Zlota_Ksiaznice4	Mbuti	0.344302	0.003711	92.786	594001
SE_TRB_ans014	PL_Zlota_Ksiaznice2	Mbuti	0.342575	0.00367	93.342	806706
SE_TRB_ans014	PL_Zlota_Ksiaznice1	Mbuti	0.343223	0.003787	90.644	934747
SE_TRB_ans014	PL_GAC_Mierzanowice	Mbuti	0.343459	0.003701	92.793	480405
SE_TRB_ans014	PL_GAC_Sandomierz2	Mbuti	0.342578	0.003726	91.946	532362
SE_TRB_ans014	PL_GAC_Sandomierz8	Mbuti	0.344417	0.003789	90.909	807705
SE_TRB_ans014	PL_Zlota_Wilczyce	Mbuti	0.342576	0.00376	91.099	506395
SE_TRB_ans014	PL_GAC_Koszyce1	Mbuti	0.347225	0.003899	89.062	1336384
SE_TRB_ans014	PL_GAC_Koszyce3	Mbuti	0.343489	0.003537	97.106	1053774
SE_TRB_ans014	PL_GAC_Koszyce5	Mbuti	0.342636	0.00355	96.506	1401187
SE_TRB_ans014	PL_GAC_Koszyce7	Mbuti	0.344792	0.003504	98.393	1239605
SE_TRB_ans014	PL_GAC_Koszyce8	Mbuti	0.346418	0.003667	94.474	1347661
SE_TRB_ans014	PL_GAC_Koszyce12	Mbuti	0.344064	0.00352	97.74	1382716
SE_TRB_ans014	PL_GAC_Koszyce14	Mbuti	0.342288	0.003439	99.539	1337003
SE_TRB_ans014	HU_Neolithic_NE1	Mbuti	0.341045	0.003746	91.053	1455933
SE_TRB_ans014	HU_Neolithic_NE5	Mbuti	0.332515	0.003657	90.915	777831
SE_TRB_ans014	HU_Neolithic_NE6	Mbuti	0.337894	0.003669	92.088	876671
SE_TRB_ans014	HU_Neolithic_NE7	Mbuti	0.337448	0.003669	91.963	855872
SE_TRB_ans014	Anatolian_Neolithic_Bar31	Mbuti	0.332409	0.003504	94.875	1312433
SE_TRB_ans014	Anatolian_Neolithic_Bar8	Mbuti	0.337284	0.003618	93.224	1416978
SE_TRB_ans016	SE_TRB_ans003	Mbuti	0.355219	0.005947	59.732	60990
SE_TRB_ans016	SE_TRB_ans005	Mbuti	0.345111	0.005737	60.154	58611
SE_TRB_ans016	SE_TRB_ans008	Mbuti	0.34949	0.004399	79.444	360087
SE_TRB_ans016	SE_TRB_ans014	Mbuti	0.343698	0.004052	84.825	423133
SE_TRB_ans016	SE_TRB_ans017	Mbuti	0.346281	0.004302	80.486	453511
SE_TRB_ans016	SE_TRB_Gökhem2	Mbuti	0.35547	0.004079	87.14	238585
SE_TRB_ans016	SE_TRB_ros005	Mbuti	0.338587	0.004145	81.689	260530
SE_TRB_ans016	SE_TRB_ros003	Mbuti	0.33871	0.004613	73.417	153234
SE_TRB_ans016	DE_LBK_Stuttgart	Mbuti	0.333236	0.003879	85.899	451637
SE_TRB_ans016	DE_LBK_Karsdorf	Mbuti	0.34665	0.004126	84.02	362911
SE_TRB_ans016	Central_EU_Iceman	Mbuti	0.34226	0.004091	83.669	386839
SE_TRB_ans016	Central_EU_RISE487	Mbuti	0.328295	0.005137	63.907	66045
SE_TRB_ans016	Central_EU_RISE489	Mbuti	0.335131	0.004239	79.066	163009
SE_TRB_ans016	CZ_STK_kol2	Mbuti	0.341402	0.006269	54.454	48859
SE_TRB_ans016	CZ_STK_kol6	Mbuti	0.341126	0.00409	83.404	309693
SE_TRB_ans016	PL_GAC_Brzesc_Kujawski	Mbuti	0.334013	0.003989	83.735	371039
SE_TRB_ans016	PL_TRB_N18	Mbuti	0.33403	0.003938	84.827	361895
SE_TRB_ans016	PL_TRB_N20	Mbuti	0.336404	0.003981	84.495	248278
SE_TRB_ans016	PL_BKG_N25	Mbuti	0.337729	0.003997	84.496	398903
SE_TRB_ans016	PL_BKG_N26	Mbuti	0.336047	0.004062	82.731	385183
SE_TRB_ans016	PL_BKG_N27	Mbuti	0.336637	0.00399	84.376	367095
SE_TRB_ans016	PL_BKG_N28	Mbuti	0.338362	0.003991	84.779	363406
SE_TRB_ans016	PL_BKG_N31	Mbuti	0.333977	0.003796	87.981	420909
SE_TRB_ans016	PL_BKG_N36	Mbuti	0.332238	0.003978	83.527	354890
SE_TRB_ans016	PL_BKG_N42	Mbuti	0.336528	0.004026	83.582	199920
SE_TRB_ans016	PL_Zlota_Ksiaznice4	Mbuti	0.342821	0.004155	82.506	185039
SE_TRB_ans016	PL_Zlota_Ksiaznice2	Mbuti	0.337744	0.003866	87.359	254376
SE_TRB_ans016	PL_Zlota_Ksiaznice1	Mbuti	0.342232	0.004324	79.151	292694
SE_TRB_ans016	PL_GAC_Mierzanowice	Mbuti	0.336315	0.004369	76.977	152167
SE_TRB_ans016	PL_GAC_Sandomierz2	Mbuti	0.339679	0.004256	79.818	167596
SE_TRB_ans016	PL_GAC_Sandomierz8	Mbuti	0.341414	0.004246	80.406	254463
SE_TRB_ans016	PL_Zlota_Wilczyce	Mbuti	0.341289	0.004215	80.966	159547
SE_TRB_ans016	PL_GAC_Koszyce1	Mbuti	0.343317	0.004101	83.717	416736
SE_TRB_ans016	PL_GAC_Koszyce3	Mbuti	0.343128	0.003744	91.644	328272
SE_TRB_ans016	PL_GAC_Koszyce5	Mbuti	0.343967	0.003685	93.341	435505
SE_TRB_ans016	PL_GAC_Koszyce7	Mbuti	0.339442	0.003863	87.874	387424
SE_TRB_ans016	PL_GAC_Koszyce8	Mbuti	0.340492	0.004029	84.501	420793
SE_TRB_ans016	PL_GAC_Koszyce12	Mbuti	0.341707	0.003738	91.413	430424
SE_TRB_ans016	PL_GAC_Koszyce14	Mbuti	0.340956	0.003675	92.789	417244
SE_TRB_ans016	HU_Neolithic_NE1	Mbuti	0.337611	0.004133	81.68	450043
SE_TRB_ans016	HU_Neolithic_NE5	Mbuti	0.337483	0.004099	82.339	246553
SE_TRB_ans016	HU_Neolithic_NE6	Mbuti	0.338573	0.004199	80.632	276407
SE_TRB_ans016	HU_Neolithic_NE7	Mbuti	0.334119	0.004128	80.932	271292
SE_TRB_ans016	Anatolian_Neolithic_Bar31	Mbuti	0.328932	0.003766	87.348	411627
SE_TRB_ans016	Anatolian_Neolithic_Bar8	Mbuti	0.334887	0.004099	81.698	440463
SE_TRB_ans017	SE_TRB_ans003	Mbuti	0.351709	0.004514	77.915	205184
SE_TRB_ans017	SE_TRB_ans005	Mbuti	0.344443	0.004644	74.17	195991
SE_TRB_ans017	SE_TRB_ans008	Mbuti	0.347696	0.004081	85.209	1227109
SE_TRB_ans017	SE_TRB_ans016	Mbuti	0.346281	0.004302	80.486	453511
SE_TRB_ans017	SE_TRB_Gökhem2	Mbuti	0.357491	0.004037	88.558	835935
SE_TRB_ans017	SE_TRB_ros005	Mbuti	0.342259	0.004008	85.384	894408
SE_TRB_ans017	SE_TRB_ros003	Mbuti	0.337416	0.004223	79.906	510108
SE_TRB_ans017	DE_LBK_Stuttgart	Mbuti	0.340337	0.00377	90.265	1584135
SE_TRB_ans017	DE_LBK_Karsdorf	Mbuti	0.348418	0.003885	89.68	1256662
SE_TRB_ans017	Central_EU_Iceman	Mbuti	0.340152	0.003721	91.425	1316899
SE_TRB_ans017	Central_EU_RISE487	Mbuti	0.326209	0.004161	78.393	214757
SE_TRB_ans017	Central_EU_RISE489	Mbuti	0.334638	0.003827	87.442	538511
SE_TRB_ans017	CZ_STK_kol2	Mbuti	0.333292	0.004469	74.586	163004
SE_TRB_ans017	CZ_STK_kol6	Mbuti	0.340257	0.003774	90.168	1062424
SE_TRB_ans017	PL_GAC_Brzesc_Kujawski	Mbuti	0.339462	0.0038	89.331	1263670
SE_TRB_ans017	PL_TRB_N18	Mbuti	0.337186	0.003771	89.414	1226183
SE_TRB_ans017	PL_TRB_N20	Mbuti	0.335577	0.003723	90.145	835091
SE_TRB_ans017	PL_BKG_N25	Mbuti	0.338337	0.003826	88.435	1369165
SE_TRB_ans017	PL_BKG_N26	Mbuti	0.330366	0.003921	84.257	1311566
SE_TRB_ans017	PL_BKG_N27	Mbuti	0.337718	0.003598	93.857	1249235
SE_TRB_ans017	PL_BKG_N28	Mbuti	0.333731	0.003763	88.685	1233943
SE_TRB_ans017	PL_BKG_N31	Mbuti	0.338001	0.003628	93.161	1444492
SE_TRB_ans017	PL_BKG_N36	Mbuti	0.333117	0.003706	89.876	1200982
SE_TRB_ans017	PL_BKG_N42	Mbuti	0.335411	0.00398	84.274	668588
SE_TRB_ans017	PL_Zlota_Ksiaznice4	Mbuti	0.343031	0.003983	86.114	637707
SE_TRB_ans017	PL_Zlota_Ksiaznice2	Mbuti	0.339493	0.00372	91.272	863187
SE_TRB_ans017	PL_Zlota_Ksiaznice1	Mbuti	0.344396	0.003992	86.28	1000829
SE_TRB_ans017	PL_GAC_Mierzanowice	Mbuti	0.345074	0.004059	85.008	511388
SE_TRB_ans017	PL_GAC_Sandomierz2	Mbuti	0.342814	0.003877	88.421	566704
SE_TRB_ans017	PL_GAC_Sandomierz8	Mbuti	0.346873	0.004078	85.062	863255
SE_TRB_ans017	PL_Zlota_Wilczyce	Mbuti	0.34024	0.004161	81.773	541292
SE_TRB_ans017	PL_GAC_Koszyce1	Mbuti	0.346998	0.004088	84.887	1436220
SE_TRB_ans017	PL_GAC_Koszyce3	Mbuti	0.341682	0.00365	93.617	1131132
SE_TRB_ans017	PL_GAC_Koszyce5	Mbuti	0.340358	0.003606	94.397	1509271
SE_TRB_ans017	PL_GAC_Koszyce7	Mbuti	0.342312	0.003714	92.161	1330420
SE_TRB_ans017	PL_GAC_Koszyce8	Mbuti	0.344237	0.003858	89.224	1447869
SE_TRB_ans017	PL_GAC_Koszyce12	Mbuti	0.344692	0.00389	88.617	1486534
SE_TRB_ans017	PL_GAC_Koszyce14	Mbuti	0.34222	0.003638	94.058	1434199
SE_TRB_ans017	HU_Neolithic_NE1	Mbuti	0.338776	0.003938	86.031	1582553
SE_TRB_ans017	HU_Neolithic_NE5	Mbuti	0.333724	0.003775	88.411	828894
SE_TRB_ans017	HU_Neolithic_NE6	Mbuti	0.338359	0.004016	84.244	936731
SE_TRB_ans017	HU_Neolithic_NE7	Mbuti	0.337242	0.003769	89.476	914498
SE_TRB_ans017	Anatolian_Neolithic_Bar31	Mbuti	0.330013	0.003721	88.685	1407082
SE_TRB_ans017	Anatolian_Neolithic_Bar8	Mbuti	0.335873	0.003906	85.994	1528543
SE_TRB_Gökhem2	SE_TRB_ans003	Mbuti	0.360715	0.004764	75.717	114029
SE_TRB_Gökhem2	SE_TRB_ans005	Mbuti	0.353083	0.004888	72.238	104086
SE_TRB_Gökhem2	SE_TRB_ans008	Mbuti	0.357587	0.003934	90.891	653816
SE_TRB_Gökhem2	SE_TRB_ans014	Mbuti	0.35868	0.003758	95.439	776655
SE_TRB_Gökhem2	SE_TRB_ans016	Mbuti	0.35547	0.004079	87.14	238585
SE_TRB_Gökhem2	SE_TRB_ans017	Mbuti	0.357491	0.004037	88.558	835935
SE_TRB_Gökhem2	SE_TRB_ros005	Mbuti	0.358098	0.004189	85.482	477195
SE_TRB_Gökhem2	SE_TRB_ros003	Mbuti	0.35431	0.004454	79.557	262305
SE_TRB_Gökhem2	DE_LBK_Stuttgart	Mbuti	0.353548	0.003771	93.753	834555
SE_TRB_Gökhem2	DE_LBK_Karsdorf	Mbuti	0.361542	0.003872	93.373	732445
SE_TRB_Gökhem2	Central_EU_Iceman	Mbuti	0.361424	0.003693	97.878	744343
SE_TRB_Gökhem2	Central_EU_RISE487	Mbuti	0.340372	0.0044	77.356	106128
SE_TRB_Gökhem2	Central_EU_RISE489	Mbuti	0.351319	0.004032	87.135	294833
SE_TRB_Gökhem2	CZ_STK_kol2	Mbuti	0.355779	0.005051	70.438	86985
SE_TRB_Gökhem2	CZ_STK_kol6	Mbuti	0.362523	0.003771	96.142	629469
SE_TRB_Gökhem2	PL_GAC_Brzesc_Kujawski	Mbuti	0.355556	0.003855	92.228	683668
SE_TRB_Gökhem2	PL_TRB_N18	Mbuti	0.355212	0.003697	96.092	651610
SE_TRB_Gökhem2	PL_TRB_N20	Mbuti	0.352148	0.003946	89.247	445545
SE_TRB_Gökhem2	PL_BKG_N25	Mbuti	0.355436	0.003795	93.658	732896
SE_TRB_Gökhem2	PL_BKG_N26	Mbuti	0.351325	0.003755	93.568	701862
SE_TRB_Gökhem2	PL_BKG_N27	Mbuti	0.351944	0.00373	94.353	670916
SE_TRB_Gökhem2	PL_BKG_N28	Mbuti	0.352073	0.003673	95.853	658445
SE_TRB_Gökhem2	PL_BKG_N31	Mbuti	0.356998	0.0037	96.474	771559
SE_TRB_Gökhem2	PL_BKG_N36	Mbuti	0.350457	0.003798	92.268	641684
SE_TRB_Gökhem2	PL_BKG_N42	Mbuti	0.353004	0.00394	89.584	354221
SE_TRB_Gökhem2	PL_Zlota_Ksiaznice4	Mbuti	0.360532	0.004096	88.014	350072
SE_TRB_Gökhem2	PL_Zlota_Ksiaznice2	Mbuti	0.354331	0.003873	91.488	457898
SE_TRB_Gökhem2	PL_Zlota_Ksiaznice1	Mbuti	0.360028	0.004063	88.618	552377
SE_TRB_Gökhem2	PL_GAC_Mierzanowice	Mbuti	0.357013	0.00412	86.657	283134
SE_TRB_Gökhem2	PL_GAC_Sandomierz2	Mbuti	0.352326	0.00384	91.763	326104
SE_TRB_Gökhem2	PL_GAC_Sandomierz8	Mbuti	0.362839	0.004106	88.371	478319
SE_TRB_Gökhem2	PL_Zlota_Wilczyce	Mbuti	0.359849	0.003974	90.546	300267
SE_TRB_Gökhem2	PL_GAC_Koszyce1	Mbuti	0.363505	0.003941	92.231	777268
SE_TRB_Gökhem2	PL_GAC_Koszyce3	Mbuti	0.355902	0.003735	95.276	624570
SE_TRB_Gökhem2	PL_GAC_Koszyce5	Mbuti	0.359018	0.003646	98.465	808681
SE_TRB_Gökhem2	PL_GAC_Koszyce7	Mbuti	0.359531	0.00385	93.386	729560
SE_TRB_Gökhem2	PL_GAC_Koszyce8	Mbuti	0.35864	0.003738	95.948	778773
SE_TRB_Gökhem2	PL_GAC_Koszyce12	Mbuti	0.36116	0.003671	98.377	799443
SE_TRB_Gökhem2	PL_GAC_Koszyce14	Mbuti	0.358239	0.003622	98.909	774016
SE_TRB_Gökhem2	HU_Neolithic_NE1	Mbuti	0.353196	0.003823	92.387	831409
SE_TRB_Gökhem2	HU_Neolithic_NE5	Mbuti	0.350818	0.00384	91.367	437913
SE_TRB_Gökhem2	HU_Neolithic_NE6	Mbuti	0.352146	0.003919	89.857	511500
SE_TRB_Gökhem2	HU_Neolithic_NE7	Mbuti	0.352171	0.003823	92.109	485704
SE_TRB_Gökhem2	Anatolian_Neolithic_Bar31	Mbuti	0.348235	0.003676	94.743	740209
SE_TRB_Gökhem2	Anatolian_Neolithic_Bar8	Mbuti	0.352369	0.003731	94.454	808591
SE_TRB_ros005	SE_TRB_ans003	Mbuti	0.345788	0.004606	75.074	118442
SE_TRB_ros005	SE_TRB_ans005	Mbuti	0.342223	0.004762	71.872	113300
SE_TRB_ros005	SE_TRB_ans008	Mbuti	0.341952	0.003957	86.418	703202
SE_TRB_ros005	SE_TRB_ans014	Mbuti	0.340346	0.003897	87.346	829751
SE_TRB_ros005	SE_TRB_ans016	Mbuti	0.338587	0.004145	81.689	260530
SE_TRB_ros005	SE_TRB_ans017	Mbuti	0.342259	0.004008	85.384	894408
SE_TRB_ros005	SE_TRB_Gökhem2	Mbuti	0.358098	0.004189	85.482	477195
SE_TRB_ros005	SE_TRB_ros003	Mbuti	0.34531	0.004255	81.159	294649
SE_TRB_ros005	DE_LBK_Stuttgart	Mbuti	0.336265	0.003739	89.941	888972
SE_TRB_ros005	DE_LBK_Karsdorf	Mbuti	0.347452	0.00394	88.186	715611
SE_TRB_ros005	Central_EU_Iceman	Mbuti	0.344868	0.003759	91.754	758065
SE_TRB_ros005	Central_EU_RISE487	Mbuti	0.329417	0.004516	72.948	125854
SE_TRB_ros005	Central_EU_RISE489	Mbuti	0.340267	0.003871	87.895	312882
SE_TRB_ros005	CZ_STK_kol2	Mbuti	0.334133	0.00507	65.907	94235
SE_TRB_ros005	CZ_STK_kol6	Mbuti	0.342376	0.003872	88.413	607538
SE_TRB_ros005	PL_GAC_Brzesc_Kujawski	Mbuti	0.3399	0.003886	87.472	722294
SE_TRB_ros005	PL_TRB_N18	Mbuti	0.337491	0.003714	90.88	702385
SE_TRB_ros005	PL_TRB_N20	Mbuti	0.338863	0.003904	86.808	481217
SE_TRB_ros005	PL_BKG_N25	Mbuti	0.338393	0.003682	91.896	780199
SE_TRB_ros005	PL_BKG_N26	Mbuti	0.336167	0.003742	89.831	749978
SE_TRB_ros005	PL_BKG_N27	Mbuti	0.336698	0.003773	89.248	715378
SE_TRB_ros005	PL_BKG_N28	Mbuti	0.339234	0.003679	92.204	706684
SE_TRB_ros005	PL_BKG_N31	Mbuti	0.335776	0.003794	88.506	822660
SE_TRB_ros005	PL_BKG_N36	Mbuti	0.334645	0.003818	87.639	689116
SE_TRB_ros005	PL_BKG_N42	Mbuti	0.331236	0.004042	81.957	386527
SE_TRB_ros005	PL_Zlota_Ksiaznice4	Mbuti	0.34357	0.00397	86.55	362840
SE_TRB_ros005	PL_Zlota_Ksiaznice2	Mbuti	0.339747	0.003783	89.8	495621
SE_TRB_ros005	PL_Zlota_Ksiaznice1	Mbuti	0.345941	0.003958	87.392	571802
SE_TRB_ros005	PL_GAC_Mierzanowice	Mbuti	0.340458	0.004155	81.947	295592
SE_TRB_ros005	PL_GAC_Sandomierz2	Mbuti	0.340179	0.003949	86.153	326817
SE_TRB_ros005	PL_GAC_Sandomierz8	Mbuti	0.344657	0.003973	86.751	495855
SE_TRB_ros005	PL_Zlota_Wilczyce	Mbuti	0.342407	0.004071	84.113	310915
SE_TRB_ros005	PL_GAC_Koszyce1	Mbuti	0.342786	0.003929	87.243	817724
SE_TRB_ros005	PL_GAC_Koszyce3	Mbuti	0.343039	0.003607	95.115	644937
SE_TRB_ros005	PL_GAC_Koszyce5	Mbuti	0.342283	0.003675	93.138	855688
SE_TRB_ros005	PL_GAC_Koszyce7	Mbuti	0.344342	0.003699	93.079	759239
SE_TRB_ros005	PL_GAC_Koszyce8	Mbuti	0.343126	0.003941	87.069	823860
SE_TRB_ros005	PL_GAC_Koszyce12	Mbuti	0.340143	0.003707	91.762	844614
SE_TRB_ros005	PL_GAC_Koszyce14	Mbuti	0.341452	0.00365	93.557	817473
SE_TRB_ros005	HU_Neolithic_NE1	Mbuti	0.338476	0.003942	85.856	886693
SE_TRB_ros005	HU_Neolithic_NE5	Mbuti	0.335859	0.003824	87.83	478366
SE_TRB_ros005	HU_Neolithic_NE6	Mbuti	0.336086	0.003851	87.261	538253
SE_TRB_ros005	HU_Neolithic_NE7	Mbuti	0.33378	0.003882	85.991	526124
SE_TRB_ros005	Anatolian_Neolithic_Bar31	Mbuti	0.332559	0.003587	92.716	802564
SE_TRB_ros005	Anatolian_Neolithic_Bar8	Mbuti	0.335137	0.003791	88.413	864443
SE_TRB_ros003	SE_TRB_ans003	Mbuti	0.338962	0.005456	62.123	70751
SE_TRB_ros003	SE_TRB_ans005	Mbuti	0.337206	0.005663	59.545	67615
SE_TRB_ros003	SE_TRB_ans008	Mbuti	0.335632	0.0041	81.859	415638
SE_TRB_ros003	SE_TRB_ans014	Mbuti	0.339872	0.00391	86.916	479482
SE_TRB_ros003	SE_TRB_ans016	Mbuti	0.33871	0.004613	73.417	153234
SE_TRB_ros003	SE_TRB_ans017	Mbuti	0.337416	0.004223	79.906	510108
SE_TRB_ros003	SE_TRB_Gökhem2	Mbuti	0.35431	0.004454	79.557	262305
SE_TRB_ros003	SE_TRB_ros005	Mbuti	0.34531	0.004255	81.159	294649
SE_TRB_ros003	DE_LBK_Stuttgart	Mbuti	0.331648	0.003787	87.587	509136
SE_TRB_ros003	DE_LBK_Karsdorf	Mbuti	0.337914	0.003998	84.522	410852
SE_TRB_ros003	Central_EU_Iceman	Mbuti	0.336824	0.003739	90.09	445336
SE_TRB_ros003	Central_EU_RISE487	Mbuti	0.327994	0.004738	69.232	80146
SE_TRB_ros003	Central_EU_RISE489	Mbuti	0.33342	0.004192	79.541	190475
SE_TRB_ros003	CZ_STK_kol2	Mbuti	0.337292	0.005849	57.669	56769
SE_TRB_ros003	CZ_STK_kol6	Mbuti	0.338291	0.004051	83.498	353133
SE_TRB_ros003	PL_GAC_Brzesc_Kujawski	Mbuti	0.332282	0.003944	84.252	424307
SE_TRB_ros003	PL_TRB_N18	Mbuti	0.33269	0.003898	85.352	415922
SE_TRB_ros003	PL_TRB_N20	Mbuti	0.333444	0.004002	83.321	289023
SE_TRB_ros003	PL_BKG_N25	Mbuti	0.331775	0.003922	84.588	456080
SE_TRB_ros003	PL_BKG_N26	Mbuti	0.327743	0.003888	84.289	443549
SE_TRB_ros003	PL_BKG_N27	Mbuti	0.32974	0.003941	83.665	421988
SE_TRB_ros003	PL_BKG_N28	Mbuti	0.328525	0.003794	86.586	419476
SE_TRB_ros003	PL_BKG_N31	Mbuti	0.333154	0.003836	86.858	479434
SE_TRB_ros003	PL_BKG_N36	Mbuti	0.328424	0.00384	85.525	409869
SE_TRB_ros003	PL_BKG_N42	Mbuti	0.326137	0.004078	79.965	234200
SE_TRB_ros003	PL_Zlota_Ksiaznice4	Mbuti	0.337996	0.004362	77.485	210059
SE_TRB_ros003	PL_Zlota_Ksiaznice2	Mbuti	0.333341	0.004034	82.624	292406
SE_TRB_ros003	PL_Zlota_Ksiaznice1	Mbuti	0.339351	0.004128	82.202	333920
SE_TRB_ros003	PL_GAC_Mierzanowice	Mbuti	0.33684	0.004462	75.488	176953
SE_TRB_ros003	PL_GAC_Sandomierz2	Mbuti	0.338172	0.004089	82.694	193920
SE_TRB_ros003	PL_GAC_Sandomierz8	Mbuti	0.342162	0.004184	81.783	290808
SE_TRB_ros003	PL_Zlota_Wilczyce	Mbuti	0.334643	0.00426	78.56	182858
SE_TRB_ros003	PL_GAC_Koszyce1	Mbuti	0.339743	0.004191	81.066	474652
SE_TRB_ros003	PL_GAC_Koszyce3	Mbuti	0.335357	0.003816	87.882	373788
SE_TRB_ros003	PL_GAC_Koszyce5	Mbuti	0.338084	0.003717	90.959	495435
SE_TRB_ros003	PL_GAC_Koszyce7	Mbuti	0.340053	0.003782	89.905	441248
SE_TRB_ros003	PL_GAC_Koszyce8	Mbuti	0.335681	0.003925	85.53	479872
SE_TRB_ros003	PL_GAC_Koszyce12	Mbuti	0.337021	0.003768	89.455	489774
SE_TRB_ros003	PL_GAC_Koszyce14	Mbuti	0.334001	0.003713	89.946	476332
SE_TRB_ros003	HU_Neolithic_NE1	Mbuti	0.330084	0.004049	81.531	507955
SE_TRB_ros003	HU_Neolithic_NE5	Mbuti	0.330298	0.004065	81.259	286503
SE_TRB_ros003	HU_Neolithic_NE6	Mbuti	0.330998	0.003982	83.114	317512
SE_TRB_ros003	HU_Neolithic_NE7	Mbuti	0.331013	0.004048	81.767	312544
SE_TRB_ros003	Anatolian_Neolithic_Bar31	Mbuti	0.327939	0.003761	87.189	473766
SE_TRB_ros003	Anatolian_Neolithic_Bar8	Mbuti	0.330582	0.00397	83.276	500096
DE_LBK_Stuttgart	SE_TRB_ans003	Mbuti	0.341162	0.004242	80.421	205124
DE_LBK_Stuttgart	SE_TRB_ans005	Mbuti	0.334768	0.004339	77.154	195978
DE_LBK_Stuttgart	SE_TRB_ans008	Mbuti	0.335831	0.003596	93.397	1226839
DE_LBK_Stuttgart	SE_TRB_ans014	Mbuti	0.338538	0.003521	96.136	1459125
DE_LBK_Stuttgart	SE_TRB_ans016	Mbuti	0.333236	0.003879	85.899	451637
DE_LBK_Stuttgart	SE_TRB_ans017	Mbuti	0.340337	0.00377	90.265	1584135
DE_LBK_Stuttgart	SE_TRB_Gökhem2	Mbuti	0.353548	0.003771	93.753	834555
DE_LBK_Stuttgart	SE_TRB_ros005	Mbuti	0.336265	0.003739	89.941	888972
DE_LBK_Stuttgart	SE_TRB_ros003	Mbuti	0.331648	0.003787	87.587	509136
DE_LBK_Stuttgart	DE_LBK_Karsdorf	Mbuti	0.350154	0.00368	95.145	1253463
DE_LBK_Stuttgart	Central_EU_Iceman	Mbuti	0.341723	0.003634	94.037	1314569
DE_LBK_Stuttgart	Central_EU_RISE487	Mbuti	0.323491	0.003875	83.477	214893
DE_LBK_Stuttgart	Central_EU_RISE489	Mbuti	0.334329	0.003769	88.709	537937
DE_LBK_Stuttgart	CZ_STK_kol2	Mbuti	0.342305	0.004585	74.664	162359
DE_LBK_Stuttgart	CZ_STK_kol6	Mbuti	0.349142	0.003723	93.781	1058107
DE_LBK_Stuttgart	PL_GAC_Brzesc_Kujawski	Mbuti	0.336752	0.003591	93.783	1261089
DE_LBK_Stuttgart	PL_TRB_N18	Mbuti	0.337483	0.003522	95.818	1223330
DE_LBK_Stuttgart	PL_TRB_N20	Mbuti	0.335499	0.003653	91.84	833847
DE_LBK_Stuttgart	PL_BKG_N25	Mbuti	0.342712	0.003543	96.728	1363951
DE_LBK_Stuttgart	PL_BKG_N26	Mbuti	0.338697	0.003762	90.026	1305691
DE_LBK_Stuttgart	PL_BKG_N27	Mbuti	0.337797	0.0036	93.835	1246161
DE_LBK_Stuttgart	PL_BKG_N28	Mbuti	0.337159	0.003712	90.831	1230546
DE_LBK_Stuttgart	PL_BKG_N31	Mbuti	0.339242	0.003515	96.521	1439782
DE_LBK_Stuttgart	PL_BKG_N36	Mbuti	0.33535	0.003777	88.798	1198155
DE_LBK_Stuttgart	PL_BKG_N42	Mbuti	0.329675	0.003703	89.018	668604
DE_LBK_Stuttgart	PL_Zlota_Ksiaznice4	Mbuti	0.340228	0.003661	92.943	636233
DE_LBK_Stuttgart	PL_Zlota_Ksiaznice2	Mbuti	0.338444	0.003737	90.57	861117
DE_LBK_Stuttgart	PL_Zlota_Ksiaznice1	Mbuti	0.341336	0.003655	93.4	998748
DE_LBK_Stuttgart	PL_GAC_Mierzanowice	Mbuti	0.336389	0.00382	88.062	511319
DE_LBK_Stuttgart	PL_GAC_Sandomierz2	Mbuti	0.34102	0.003737	91.252	565822
DE_LBK_Stuttgart	PL_GAC_Sandomierz8	Mbuti	0.341769	0.003691	92.59	862016
DE_LBK_Stuttgart	PL_Zlota_Wilczyce	Mbuti	0.33717	0.003801	88.697	540587
DE_LBK_Stuttgart	PL_GAC_Koszyce1	Mbuti	0.342367	0.003587	95.441	1433489
DE_LBK_Stuttgart	PL_GAC_Koszyce3	Mbuti	0.339748	0.003497	97.159	1128390
DE_LBK_Stuttgart	PL_GAC_Koszyce5	Mbuti	0.340055	0.00352	96.618	1504769
DE_LBK_Stuttgart	PL_GAC_Koszyce7	Mbuti	0.341224	0.003469	98.36	1327910
DE_LBK_Stuttgart	PL_GAC_Koszyce8	Mbuti	0.340868	0.003582	95.156	1445569
DE_LBK_Stuttgart	PL_GAC_Koszyce12	Mbuti	0.340044	0.003555	95.649	1483714
DE_LBK_Stuttgart	PL_GAC_Koszyce14	Mbuti	0.338855	0.003471	97.611	1432022
DE_LBK_Stuttgart	HU_Neolithic_NE1	Mbuti	0.342464	0.003776	90.7	1569003
DE_LBK_Stuttgart	HU_Neolithic_NE5	Mbuti	0.338026	0.003662	92.316	826716
DE_LBK_Stuttgart	HU_Neolithic_NE6	Mbuti	0.342882	0.00364	94.193	934114
DE_LBK_Stuttgart	HU_Neolithic_NE7	Mbuti	0.339782	0.003738	90.901	911839
DE_LBK_Stuttgart	Anatolian_Neolithic_Bar31	Mbuti	0.33622	0.003479	96.642	1400672
DE_LBK_Stuttgart	Anatolian_Neolithic_Bar8	Mbuti	0.338966	0.00365	92.878	1520232
DE_LBK_Karsdorf	SE_TRB_ans003	Mbuti	0.347315	0.004295	80.871	169247
DE_LBK_Karsdorf	SE_TRB_ans005	Mbuti	0.344022	0.004662	73.788	158640
DE_LBK_Karsdorf	SE_TRB_ans008	Mbuti	0.348787	0.003791	92.014	994647
DE_LBK_Karsdorf	SE_TRB_ans014	Mbuti	0.348793	0.00376	92.767	1169586
DE_LBK_Karsdorf	SE_TRB_ans016	Mbuti	0.34665	0.004126	84.02	362911
DE_LBK_Karsdorf	SE_TRB_ans017	Mbuti	0.348418	0.003885	89.68	1256662
DE_LBK_Karsdorf	SE_TRB_Gökhem2	Mbuti	0.361542	0.003872	93.373	732445
DE_LBK_Karsdorf	SE_TRB_ros005	Mbuti	0.347452	0.00394	88.186	715611
DE_LBK_Karsdorf	SE_TRB_ros003	Mbuti	0.337914	0.003998	84.522	410852
DE_LBK_Karsdorf	DE_LBK_Stuttgart	Mbuti	0.350154	0.00368	95.145	1253463
DE_LBK_Karsdorf	Central_EU_Iceman	Mbuti	0.354372	0.003693	95.965	1095069
DE_LBK_Karsdorf	Central_EU_RISE487	Mbuti	0.331586	0.004115	80.588	174165
DE_LBK_Karsdorf	Central_EU_RISE489	Mbuti	0.34666	0.003856	89.899	445559
DE_LBK_Karsdorf	CZ_STK_kol2	Mbuti	0.351679	0.004721	74.498	132282
DE_LBK_Karsdorf	CZ_STK_kol6	Mbuti	0.356797	0.003752	95.107	894512
DE_LBK_Karsdorf	PL_GAC_Brzesc_Kujawski	Mbuti	0.344228	0.003726	92.375	1027403
DE_LBK_Karsdorf	PL_TRB_N18	Mbuti	0.345691	0.003675	94.076	990948
DE_LBK_Karsdorf	PL_TRB_N20	Mbuti	0.345085	0.003859	89.435	679418
DE_LBK_Karsdorf	PL_BKG_N25	Mbuti	0.349056	0.003644	95.79	1103596
DE_LBK_Karsdorf	PL_BKG_N26	Mbuti	0.346821	0.003767	92.06	1061328
DE_LBK_Karsdorf	PL_BKG_N27	Mbuti	0.347343	0.003673	94.568	1012482
DE_LBK_Karsdorf	PL_BKG_N28	Mbuti	0.348653	0.003707	94.057	998849
DE_LBK_Karsdorf	PL_BKG_N31	Mbuti	0.344321	0.003668	93.871	1164143
DE_LBK_Karsdorf	PL_BKG_N36	Mbuti	0.346978	0.003705	93.657	973714
DE_LBK_Karsdorf	PL_BKG_N42	Mbuti	0.337535	0.003896	86.645	545383
DE_LBK_Karsdorf	PL_Zlota_Ksiaznice4	Mbuti	0.351629	0.003825	91.938	518823
DE_LBK_Karsdorf	PL_Zlota_Ksiaznice2	Mbuti	0.344137	0.003598	95.652	696890
DE_LBK_Karsdorf	PL_Zlota_Ksiaznice1	Mbuti	0.348665	0.003836	90.886	818343
DE_LBK_Karsdorf	PL_GAC_Mierzanowice	Mbuti	0.349348	0.003954	88.364	422566
DE_LBK_Karsdorf	PL_GAC_Sandomierz2	Mbuti	0.34863	0.003785	92.105	474111
DE_LBK_Karsdorf	PL_GAC_Sandomierz8	Mbuti	0.351539	0.003965	88.664	710339
DE_LBK_Karsdorf	PL_Zlota_Wilczyce	Mbuti	0.350956	0.003802	92.307	444623
DE_LBK_Karsdorf	PL_GAC_Koszyce1	Mbuti	0.354781	0.003851	92.128	1162964
DE_LBK_Karsdorf	PL_GAC_Koszyce3	Mbuti	0.348746	0.003566	97.803	926403
DE_LBK_Karsdorf	PL_GAC_Koszyce5	Mbuti	0.350422	0.003523	99.477	1215882
DE_LBK_Karsdorf	PL_GAC_Koszyce7	Mbuti	0.349809	0.003783	92.471	1086586
DE_LBK_Karsdorf	PL_GAC_Koszyce8	Mbuti	0.348529	0.0038	91.718	1171614
DE_LBK_Karsdorf	PL_GAC_Koszyce12	Mbuti	0.348943	0.003613	96.581	1201497
DE_LBK_Karsdorf	PL_GAC_Koszyce14	Mbuti	0.349212	0.003531	98.899	1163287
DE_LBK_Karsdorf	HU_Neolithic_NE1	Mbuti	0.348888	0.003889	89.716	1249801
DE_LBK_Karsdorf	HU_Neolithic_NE5	Mbuti	0.347226	0.003952	87.861	671029
DE_LBK_Karsdorf	HU_Neolithic_NE6	Mbuti	0.349808	0.003761	93.016	764518
DE_LBK_Karsdorf	HU_Neolithic_NE7	Mbuti	0.345764	0.003759	91.995	740042
DE_LBK_Karsdorf	Anatolian_Neolithic_Bar31	Mbuti	0.346934	0.003577	96.983	1127156
DE_LBK_Karsdorf	Anatolian_Neolithic_Bar8	Mbuti	0.350012	0.003772	92.793	1218931
Central_EU_Iceman	SE_TRB_ans003	Mbuti	0.34947	0.00438	79.791	180525
Central_EU_Iceman	SE_TRB_ans005	Mbuti	0.340601	0.004333	78.6	170317
Central_EU_Iceman	SE_TRB_ans008	Mbuti	0.344763	0.003704	93.074	1064361
Central_EU_Iceman	SE_TRB_ans014	Mbuti	0.340858	0.003645	93.508	1232748
Central_EU_Iceman	SE_TRB_ans016	Mbuti	0.34226	0.004091	83.669	386839
Central_EU_Iceman	SE_TRB_ans017	Mbuti	0.340152	0.003721	91.425	1316899
Central_EU_Iceman	SE_TRB_Gökhem2	Mbuti	0.361424	0.003693	97.878	744343
Central_EU_Iceman	SE_TRB_ros005	Mbuti	0.344868	0.003759	91.754	758065
Central_EU_Iceman	SE_TRB_ros003	Mbuti	0.336824	0.003739	90.09	445336
Central_EU_Iceman	DE_LBK_Stuttgart	Mbuti	0.341723	0.003634	94.037	1314569
Central_EU_Iceman	DE_LBK_Karsdorf	Mbuti	0.354372	0.003693	95.965	1095069
Central_EU_Iceman	Central_EU_RISE487	Mbuti	0.33684	0.004135	81.459	192720
Central_EU_Iceman	Central_EU_RISE489	Mbuti	0.349493	0.003826	91.349	485025
Central_EU_Iceman	CZ_STK_kol2	Mbuti	0.345866	0.004769	72.519	142654
Central_EU_Iceman	CZ_STK_kol6	Mbuti	0.351337	0.003662	95.935	935143
Central_EU_Iceman	PL_GAC_Brzesc_Kujawski	Mbuti	0.34118	0.003589	95.054	1092902
Central_EU_Iceman	PL_TRB_N18	Mbuti	0.341665	0.003654	93.5	1061321
Central_EU_Iceman	PL_TRB_N20	Mbuti	0.341449	0.003728	91.582	730955
Central_EU_Iceman	PL_BKG_N25	Mbuti	0.34218	0.003603	94.979	1172152
Central_EU_Iceman	PL_BKG_N26	Mbuti	0.339949	0.003552	95.71	1134605
Central_EU_Iceman	PL_BKG_N27	Mbuti	0.34273	0.003562	96.217	1079589
Central_EU_Iceman	PL_BKG_N28	Mbuti	0.344659	0.003702	93.105	1070055
Central_EU_Iceman	PL_BKG_N31	Mbuti	0.34359	0.003581	95.961	1234462
Central_EU_Iceman	PL_BKG_N36	Mbuti	0.344335	0.003881	88.712	1043003
Central_EU_Iceman	PL_BKG_N42	Mbuti	0.335695	0.003869	86.767	590711
Central_EU_Iceman	PL_Zlota_Ksiaznice4	Mbuti	0.348425	0.003844	90.643	539640
Central_EU_Iceman	PL_Zlota_Ksiaznice2	Mbuti	0.343348	0.00355	96.729	744357
Central_EU_Iceman	PL_Zlota_Ksiaznice1	Mbuti	0.344978	0.003678	93.805	861805
Central_EU_Iceman	PL_GAC_Mierzanowice	Mbuti	0.346803	0.003897	89.004	452215
Central_EU_Iceman	PL_GAC_Sandomierz2	Mbuti	0.352213	0.00379	92.937	501872
Central_EU_Iceman	PL_GAC_Sandomierz8	Mbuti	0.347629	0.003782	91.918	756900
Central_EU_Iceman	PL_Zlota_Wilczyce	Mbuti	0.347966	0.003788	91.855	472835
Central_EU_Iceman	PL_GAC_Koszyce1	Mbuti	0.347771	0.003648	95.34	1228688
Central_EU_Iceman	PL_GAC_Koszyce3	Mbuti	0.349122	0.003639	95.935	972665
Central_EU_Iceman	PL_GAC_Koszyce5	Mbuti	0.351052	0.003642	96.39	1280324
Central_EU_Iceman	PL_GAC_Koszyce7	Mbuti	0.351059	0.003796	92.476	1149453
Central_EU_Iceman	PL_GAC_Koszyce8	Mbuti	0.344287	0.003731	92.267	1239326
Central_EU_Iceman	PL_GAC_Koszyce12	Mbuti	0.348306	0.003589	97.048	1266405
Central_EU_Iceman	PL_GAC_Koszyce14	Mbuti	0.349834	0.003609	96.936	1231050
Central_EU_Iceman	HU_Neolithic_NE1	Mbuti	0.343612	0.003734	92.015	1310862
Central_EU_Iceman	HU_Neolithic_NE5	Mbuti	0.344589	0.003831	89.958	722299
Central_EU_Iceman	HU_Neolithic_NE6	Mbuti	0.345826	0.003678	94.02	817063
Central_EU_Iceman	HU_Neolithic_NE7	Mbuti	0.342836	0.003709	92.438	795591
Central_EU_Iceman	Anatolian_Neolithic_Bar31	Mbuti	0.342259	0.003651	93.753	1201970
Central_EU_Iceman	Anatolian_Neolithic_Bar8	Mbuti	0.344798	0.003668	94.007	1286955
Central_EU_RISE487	SE_TRB_ans003	Mbuti	0.330307	0.006751	48.924	30300
Central_EU_RISE487	SE_TRB_ans005	Mbuti	0.322116	0.006782	47.495	29412
Central_EU_RISE487	SE_TRB_ans008	Mbuti	0.325662	0.004057	80.277	181344
Central_EU_RISE487	SE_TRB_ans014	Mbuti	0.326004	0.004076	79.985	203206
Central_EU_RISE487	SE_TRB_ans016	Mbuti	0.328295	0.005137	63.907	66045
Central_EU_RISE487	SE_TRB_ans017	Mbuti	0.326209	0.004161	78.393	214757
Central_EU_RISE487	SE_TRB_Gökhem2	Mbuti	0.340372	0.0044	77.356	106128
Central_EU_RISE487	SE_TRB_ros005	Mbuti	0.329417	0.004516	72.948	125854
Central_EU_RISE487	SE_TRB_ros003	Mbuti	0.327994	0.004738	69.232	80146
Central_EU_RISE487	DE_LBK_Stuttgart	Mbuti	0.323491	0.003875	83.477	214893
Central_EU_RISE487	DE_LBK_Karsdorf	Mbuti	0.331586	0.004115	80.588	174165
Central_EU_RISE487	Central_EU_Iceman	Mbuti	0.33684	0.004135	81.459	192720
Central_EU_RISE487	CZ_STK_kol2	Mbuti	0.331831	0.007082	46.857	25258
Central_EU_RISE487	CZ_STK_kol6	Mbuti	0.328922	0.004112	79.998	153508
Central_EU_RISE487	PL_GAC_Brzesc_Kujawski	Mbuti	0.321632	0.004102	78.401	182881
Central_EU_RISE487	PL_TRB_N18	Mbuti	0.322475	0.003927	82.112	180435
Central_EU_RISE487	PL_TRB_N20	Mbuti	0.319077	0.004276	74.615	127229
Central_EU_RISE487	PL_BKG_N25	Mbuti	0.328397	0.003977	82.584	194778
Central_EU_RISE487	PL_BKG_N26	Mbuti	0.324816	0.004097	79.284	191295
Central_EU_RISE487	PL_BKG_N27	Mbuti	0.326283	0.004258	76.626	182490
Central_EU_RISE487	PL_BKG_N28	Mbuti	0.323021	0.004099	78.805	182259
Central_EU_RISE487	PL_BKG_N31	Mbuti	0.321064	0.00378	84.933	204912
Central_EU_RISE487	PL_BKG_N36	Mbuti	0.324317	0.004282	75.748	177984
Central_EU_RISE487	PL_BKG_N42	Mbuti	0.315127	0.004629	68.071	105120
Central_EU_RISE487	PL_Zlota_Ksiaznice4	Mbuti	0.33214	0.004547	73.039	88386
Central_EU_RISE487	PL_Zlota_Ksiaznice2	Mbuti	0.324514	0.004329	74.966	126758
Central_EU_RISE487	PL_Zlota_Ksiaznice1	Mbuti	0.326157	0.00442	73.783	141969
Central_EU_RISE487	PL_GAC_Mierzanowice	Mbuti	0.329007	0.004983	66.023	78320
Central_EU_RISE487	PL_GAC_Sandomierz2	Mbuti	0.325883	0.004616	70.6	85312
Central_EU_RISE487	PL_GAC_Sandomierz8	Mbuti	0.330607	0.004455	74.213	125720
Central_EU_RISE487	PL_Zlota_Wilczyce	Mbuti	0.333627	0.005009	66.607	79368
Central_EU_RISE487	PL_GAC_Koszyce1	Mbuti	0.328064	0.004008	81.856	202272
Central_EU_RISE487	PL_GAC_Koszyce3	Mbuti	0.323615	0.004007	80.757	159989
Central_EU_RISE487	PL_GAC_Koszyce5	Mbuti	0.32906	0.004025	81.755	210449
Central_EU_RISE487	PL_GAC_Koszyce7	Mbuti	0.330323	0.004128	80.018	189030
Central_EU_RISE487	PL_GAC_Koszyce8	Mbuti	0.32454	0.003965	81.851	205058
Central_EU_RISE487	PL_GAC_Koszyce12	Mbuti	0.329315	0.00397	82.958	208253
Central_EU_RISE487	PL_GAC_Koszyce14	Mbuti	0.32714	0.003835	85.294	204113
Central_EU_RISE487	HU_Neolithic_NE1	Mbuti	0.323043	0.004055	79.66	214186
Central_EU_RISE487	HU_Neolithic_NE5	Mbuti	0.329127	0.004544	72.424	126224
Central_EU_RISE487	HU_Neolithic_NE6	Mbuti	0.325505	0.00431	75.53	138063
Central_EU_RISE487	HU_Neolithic_NE7	Mbuti	0.324304	0.004127	78.577	135978
Central_EU_RISE487	Anatolian_Neolithic_Bar31	Mbuti	0.32526	0.004104	79.245	202765
Central_EU_RISE487	Anatolian_Neolithic_Bar8	Mbuti	0.325067	0.004079	79.687	211894
Central_EU_RISE489	SE_TRB_ans003	Mbuti	0.339201	0.005214	65.057	75999
Central_EU_RISE489	SE_TRB_ans005	Mbuti	0.32653	0.004994	65.391	72235
Central_EU_RISE489	SE_TRB_ans008	Mbuti	0.336175	0.00389	86.422	442496
Central_EU_RISE489	SE_TRB_ans014	Mbuti	0.338032	0.003755	90.028	507704
Central_EU_RISE489	SE_TRB_ans016	Mbuti	0.335131	0.004239	79.066	163009
Central_EU_RISE489	SE_TRB_ans017	Mbuti	0.334638	0.003827	87.442	538511
Central_EU_RISE489	SE_TRB_Gökhem2	Mbuti	0.351319	0.004032	87.135	294833
Central_EU_RISE489	SE_TRB_ros005	Mbuti	0.340267	0.003871	87.895	312882
Central_EU_RISE489	SE_TRB_ros003	Mbuti	0.33342	0.004192	79.541	190475
Central_EU_RISE489	DE_LBK_Stuttgart	Mbuti	0.334329	0.003769	88.709	537937
Central_EU_RISE489	DE_LBK_Karsdorf	Mbuti	0.34666	0.003856	89.899	445559
Central_EU_RISE489	Central_EU_Iceman	Mbuti	0.349493	0.003826	91.349	485025
Central_EU_RISE489	CZ_STK_kol2	Mbuti	0.337677	0.005693	59.316	60086
Central_EU_RISE489	CZ_STK_kol6	Mbuti	0.341008	0.003852	88.529	384144
Central_EU_RISE489	PL_GAC_Brzesc_Kujawski	Mbuti	0.336023	0.003731	90.063	452004
Central_EU_RISE489	PL_TRB_N18	Mbuti	0.334457	0.003703	90.31	442501
Central_EU_RISE489	PL_TRB_N20	Mbuti	0.332718	0.003838	86.686	307567
Central_EU_RISE489	PL_BKG_N25	Mbuti	0.336338	0.003565	94.353	483934
Central_EU_RISE489	PL_BKG_N26	Mbuti	0.335225	0.003714	90.268	470836
Central_EU_RISE489	PL_BKG_N27	Mbuti	0.334648	0.003712	90.163	448832
Central_EU_RISE489	PL_BKG_N28	Mbuti	0.335014	0.003782	88.582	445989
Central_EU_RISE489	PL_BKG_N31	Mbuti	0.333788	0.003674	90.847	509090
Central_EU_RISE489	PL_BKG_N36	Mbuti	0.334954	0.00386	86.773	436169
Central_EU_RISE489	PL_BKG_N42	Mbuti	0.331883	0.003986	83.265	249953
Central_EU_RISE489	PL_Zlota_Ksiaznice4	Mbuti	0.340702	0.004008	85.012	223233
Central_EU_RISE489	PL_Zlota_Ksiaznice2	Mbuti	0.33905	0.003774	89.829	310998
Central_EU_RISE489	PL_Zlota_Ksiaznice1	Mbuti	0.341648	0.003805	89.786	356176
Central_EU_RISE489	PL_GAC_Mierzanowice	Mbuti	0.339811	0.004308	78.886	191006
Central_EU_RISE489	PL_GAC_Sandomierz2	Mbuti	0.341971	0.003967	86.2	210964
Central_EU_RISE489	PL_GAC_Sandomierz8	Mbuti	0.341673	0.003962	86.236	313360
Central_EU_RISE489	PL_Zlota_Wilczyce	Mbuti	0.341407	0.004239	80.547	196230
Central_EU_RISE489	PL_GAC_Koszyce1	Mbuti	0.339492	0.003746	90.623	505467
Central_EU_RISE489	PL_GAC_Koszyce3	Mbuti	0.338705	0.003725	90.924	399293
Central_EU_RISE489	PL_GAC_Koszyce5	Mbuti	0.339467	0.003685	92.124	525555
Central_EU_RISE489	PL_GAC_Koszyce7	Mbuti	0.340527	0.003838	88.722	473307
Central_EU_RISE489	PL_GAC_Koszyce8	Mbuti	0.341679	0.00374	91.366	509591
Central_EU_RISE489	PL_GAC_Koszyce12	Mbuti	0.340363	0.003799	89.598	520322
Central_EU_RISE489	PL_GAC_Koszyce14	Mbuti	0.339184	0.003569	95.039	507421
Central_EU_RISE489	HU_Neolithic_NE1	Mbuti	0.336066	0.003817	88.038	536223
Central_EU_RISE489	HU_Neolithic_NE5	Mbuti	0.337327	0.004042	83.459	304664
Central_EU_RISE489	HU_Neolithic_NE6	Mbuti	0.335225	0.003808	88.029	340808
Central_EU_RISE489	HU_Neolithic_NE7	Mbuti	0.336426	0.003692	91.134	333112
Central_EU_RISE489	Anatolian_Neolithic_Bar31	Mbuti	0.333536	0.003654	91.289	499783
Central_EU_RISE489	Anatolian_Neolithic_Bar8	Mbuti	0.337488	0.003822	88.302	528234
CZ_STK_kol2	SE_TRB_ans003	Mbuti	0.336686	0.007813	43.094	22467
CZ_STK_kol2	SE_TRB_ans005	Mbuti	0.337186	0.007911	42.62	21418
CZ_STK_kol2	SE_TRB_ans008	Mbuti	0.33576	0.004586	73.216	132894
CZ_STK_kol2	SE_TRB_ans014	Mbuti	0.333835	0.00427	78.18	152967
CZ_STK_kol2	SE_TRB_ans016	Mbuti	0.341402	0.006269	54.454	48859
CZ_STK_kol2	SE_TRB_ans017	Mbuti	0.333292	0.004469	74.586	163004
CZ_STK_kol2	SE_TRB_Gökhem2	Mbuti	0.355779	0.005051	70.438	86985
CZ_STK_kol2	SE_TRB_ros005	Mbuti	0.334133	0.00507	65.907	94235
CZ_STK_kol2	SE_TRB_ros003	Mbuti	0.337292	0.005849	57.669	56769
CZ_STK_kol2	DE_LBK_Stuttgart	Mbuti	0.342305	0.004585	74.664	162359
CZ_STK_kol2	DE_LBK_Karsdorf	Mbuti	0.351679	0.004721	74.498	132282
CZ_STK_kol2	Central_EU_Iceman	Mbuti	0.345866	0.004769	72.519	142654
CZ_STK_kol2	Central_EU_RISE487	Mbuti	0.331831	0.007082	46.857	25258
CZ_STK_kol2	Central_EU_RISE489	Mbuti	0.337677	0.005693	59.316	60086
CZ_STK_kol2	CZ_STK_kol6	Mbuti	0.347281	0.004872	71.285	114173
CZ_STK_kol2	PL_GAC_Brzesc_Kujawski	Mbuti	0.335299	0.004653	72.063	135339
CZ_STK_kol2	PL_TRB_N18	Mbuti	0.337624	0.004443	75.986	132386
CZ_STK_kol2	PL_TRB_N20	Mbuti	0.331615	0.004974	66.669	91860
CZ_STK_kol2	PL_BKG_N25	Mbuti	0.339432	0.004615	73.553	145532
CZ_STK_kol2	PL_BKG_N26	Mbuti	0.339659	0.004387	77.415	140935
CZ_STK_kol2	PL_BKG_N27	Mbuti	0.342395	0.004593	74.547	134258
CZ_STK_kol2	PL_BKG_N28	Mbuti	0.337645	0.004468	75.563	133365
CZ_STK_kol2	PL_BKG_N31	Mbuti	0.338105	0.004404	76.776	153236
CZ_STK_kol2	PL_BKG_N36	Mbuti	0.33683	0.004626	72.808	130077
CZ_STK_kol2	PL_BKG_N42	Mbuti	0.32605	0.005186	62.875	74465
CZ_STK_kol2	PL_Zlota_Ksiaznice4	Mbuti	0.337895	0.005237	64.517	67284
CZ_STK_kol2	PL_Zlota_Ksiaznice2	Mbuti	0.335821	0.004916	68.31	93143
CZ_STK_kol2	PL_Zlota_Ksiaznice1	Mbuti	0.333448	0.004638	71.894	106518
CZ_STK_kol2	PL_GAC_Mierzanowice	Mbuti	0.336953	0.005612	60.046	56920
CZ_STK_kol2	PL_GAC_Sandomierz2	Mbuti	0.343304	0.005279	65.035	62462
CZ_STK_kol2	PL_GAC_Sandomierz8	Mbuti	0.340205	0.004973	68.416	93789
CZ_STK_kol2	PL_Zlota_Wilczyce	Mbuti	0.334772	0.005567	60.131	58660
CZ_STK_kol2	PL_GAC_Koszyce1	Mbuti	0.345201	0.004572	75.511	151776
CZ_STK_kol2	PL_GAC_Koszyce3	Mbuti	0.335647	0.004663	71.988	120266
CZ_STK_kol2	PL_GAC_Koszyce5	Mbuti	0.3425	0.004446	77.028	158457
CZ_STK_kol2	PL_GAC_Koszyce7	Mbuti	0.340968	0.004553	74.895	141718
CZ_STK_kol2	PL_GAC_Koszyce8	Mbuti	0.338822	0.004385	77.268	153254
CZ_STK_kol2	PL_GAC_Koszyce12	Mbuti	0.339872	0.004376	77.668	156472
CZ_STK_kol2	PL_GAC_Koszyce14	Mbuti	0.343002	0.004371	78.466	152402
CZ_STK_kol2	HU_Neolithic_NE1	Mbuti	0.338974	0.00466	72.742	162114
CZ_STK_kol2	HU_Neolithic_NE5	Mbuti	0.333044	0.005031	66.193	90951
CZ_STK_kol2	HU_Neolithic_NE6	Mbuti	0.339466	0.005082	66.803	101757
CZ_STK_kol2	HU_Neolithic_NE7	Mbuti	0.34271	0.004909	69.814	99271
CZ_STK_kol2	Anatolian_Neolithic_Bar31	Mbuti	0.339138	0.004576	74.12	149979
CZ_STK_kol2	Anatolian_Neolithic_Bar8	Mbuti	0.338008	0.004588	73.673	159531
CZ_STK_kol6	SE_TRB_ans003	Mbuti	0.345112	0.004597	75.069	145002
CZ_STK_kol6	SE_TRB_ans005	Mbuti	0.338329	0.004582	73.841	136280
CZ_STK_kol6	SE_TRB_ans008	Mbuti	0.341905	0.003923	87.157	851076
CZ_STK_kol6	SE_TRB_ans014	Mbuti	0.34332	0.00383	89.644	991691
CZ_STK_kol6	SE_TRB_ans016	Mbuti	0.341126	0.00409	83.404	309693
CZ_STK_kol6	SE_TRB_ans017	Mbuti	0.340257	0.003774	90.168	1062424
CZ_STK_kol6	SE_TRB_Gökhem2	Mbuti	0.362523	0.003771	96.142	629469
CZ_STK_kol6	SE_TRB_ros005	Mbuti	0.342376	0.003872	88.413	607538
CZ_STK_kol6	SE_TRB_ros003	Mbuti	0.338291	0.004051	83.498	353133
CZ_STK_kol6	DE_LBK_Stuttgart	Mbuti	0.349142	0.003723	93.781	1058107
CZ_STK_kol6	DE_LBK_Karsdorf	Mbuti	0.356797	0.003752	95.107	894512
CZ_STK_kol6	Central_EU_Iceman	Mbuti	0.351337	0.003662	95.935	935143
CZ_STK_kol6	Central_EU_RISE487	Mbuti	0.328922	0.004112	79.998	153508
CZ_STK_kol6	Central_EU_RISE489	Mbuti	0.341008	0.003852	88.529	384144
CZ_STK_kol6	CZ_STK_kol2	Mbuti	0.347281	0.004872	71.285	114173
CZ_STK_kol6	PL_GAC_Brzesc_Kujawski	Mbuti	0.341243	0.003741	91.221	876767
CZ_STK_kol6	PL_TRB_N18	Mbuti	0.342111	0.003566	95.943	847104
CZ_STK_kol6	PL_TRB_N20	Mbuti	0.339956	0.003735	91.007	583731
CZ_STK_kol6	PL_BKG_N25	Mbuti	0.346081	0.003637	95.146	938266
CZ_STK_kol6	PL_BKG_N26	Mbuti	0.345713	0.003844	89.931	906703
CZ_STK_kol6	PL_BKG_N27	Mbuti	0.342868	0.003656	93.793	865657
CZ_STK_kol6	PL_BKG_N28	Mbuti	0.344397	0.003619	95.164	854727
CZ_STK_kol6	PL_BKG_N31	Mbuti	0.344198	0.003654	94.194	989330
CZ_STK_kol6	PL_BKG_N36	Mbuti	0.34017	0.003757	90.544	833696
CZ_STK_kol6	PL_BKG_N42	Mbuti	0.335515	0.00399	84.085	469661
CZ_STK_kol6	PL_Zlota_Ksiaznice4	Mbuti	0.354413	0.003802	93.228	443818
CZ_STK_kol6	PL_Zlota_Ksiaznice2	Mbuti	0.342226	0.003798	90.118	594576
CZ_STK_kol6	PL_Zlota_Ksiaznice1	Mbuti	0.346308	0.003725	92.958	698343
CZ_STK_kol6	PL_GAC_Mierzanowice	Mbuti	0.345066	0.003914	88.154	365314
CZ_STK_kol6	PL_GAC_Sandomierz2	Mbuti	0.345173	0.003952	87.349	410037
CZ_STK_kol6	PL_GAC_Sandomierz8	Mbuti	0.346118	0.003889	88.992	607880
CZ_STK_kol6	PL_Zlota_Wilczyce	Mbuti	0.345828	0.003949	87.579	381791
CZ_STK_kol6	PL_GAC_Koszyce1	Mbuti	0.348084	0.003673	94.771	989076
CZ_STK_kol6	PL_GAC_Koszyce3	Mbuti	0.345078	0.003606	95.686	789792
CZ_STK_kol6	PL_GAC_Koszyce5	Mbuti	0.346561	0.003613	95.918	1031155
CZ_STK_kol6	PL_GAC_Koszyce7	Mbuti	0.347488	0.003629	95.763	925974
CZ_STK_kol6	PL_GAC_Koszyce8	Mbuti	0.346726	0.003708	93.519	996018
CZ_STK_kol6	PL_GAC_Koszyce12	Mbuti	0.345935	0.003599	96.114	1019389
CZ_STK_kol6	PL_GAC_Koszyce14	Mbuti	0.344608	0.003506	98.281	990847
CZ_STK_kol6	HU_Neolithic_NE1	Mbuti	0.344262	0.003813	90.295	1056371
CZ_STK_kol6	HU_Neolithic_NE5	Mbuti	0.343349	0.003834	89.563	575909
CZ_STK_kol6	HU_Neolithic_NE6	Mbuti	0.346121	0.003835	90.245	654864
CZ_STK_kol6	HU_Neolithic_NE7	Mbuti	0.343967	0.003728	92.255	632627
CZ_STK_kol6	Anatolian_Neolithic_Bar31	Mbuti	0.340323	0.003518	96.739	961131
CZ_STK_kol6	Anatolian_Neolithic_Bar8	Mbuti	0.347397	0.003787	91.74	1033084
PL_GAC_Brzesc_Kujawski	SE_TRB_ans003	Mbuti	0.339103	0.004402	77.026	170128
PL_GAC_Brzesc_Kujawski	SE_TRB_ans005	Mbuti	0.335858	0.00435	77.21	162359
PL_GAC_Brzesc_Kujawski	SE_TRB_ans008	Mbuti	0.339127	0.00386	87.854	1009544
PL_GAC_Brzesc_Kujawski	SE_TRB_ans014	Mbuti	0.34077	0.003634	93.773	1178988
PL_GAC_Brzesc_Kujawski	SE_TRB_ans016	Mbuti	0.334013	0.003989	83.735	371039
PL_GAC_Brzesc_Kujawski	SE_TRB_ans017	Mbuti	0.339462	0.0038	89.331	1263670
PL_GAC_Brzesc_Kujawski	SE_TRB_Gökhem2	Mbuti	0.355556	0.003855	92.228	683668
PL_GAC_Brzesc_Kujawski	SE_TRB_ros005	Mbuti	0.3399	0.003886	87.472	722294
PL_GAC_Brzesc_Kujawski	SE_TRB_ros003	Mbuti	0.332282	0.003944	84.252	424307
PL_GAC_Brzesc_Kujawski	DE_LBK_Stuttgart	Mbuti	0.336752	0.003591	93.783	1261089
PL_GAC_Brzesc_Kujawski	DE_LBK_Karsdorf	Mbuti	0.344228	0.003726	92.375	1027403
PL_GAC_Brzesc_Kujawski	Central_EU_Iceman	Mbuti	0.34118	0.003589	95.054	1092902
PL_GAC_Brzesc_Kujawski	Central_EU_RISE487	Mbuti	0.321632	0.004102	78.401	182881
PL_GAC_Brzesc_Kujawski	Central_EU_RISE489	Mbuti	0.336023	0.003731	90.063	452004
PL_GAC_Brzesc_Kujawski	CZ_STK_kol2	Mbuti	0.335299	0.004653	72.063	135339
PL_GAC_Brzesc_Kujawski	CZ_STK_kol6	Mbuti	0.341243	0.003741	91.221	876767
PL_GAC_Brzesc_Kujawski	PL_TRB_N18	Mbuti	0.336868	0.003698	91.086	1012918
PL_GAC_Brzesc_Kujawski	PL_TRB_N20	Mbuti	0.334033	0.003641	91.731	696677
PL_GAC_Brzesc_Kujawski	PL_BKG_N25	Mbuti	0.338144	0.003691	91.606	1119626
PL_GAC_Brzesc_Kujawski	PL_BKG_N26	Mbuti	0.334443	0.00366	91.366	1081460
PL_GAC_Brzesc_Kujawski	PL_BKG_N27	Mbuti	0.336386	0.003555	94.614	1031065
PL_GAC_Brzesc_Kujawski	PL_BKG_N28	Mbuti	0.336219	0.003667	91.697	1020024
PL_GAC_Brzesc_Kujawski	PL_BKG_N31	Mbuti	0.336379	0.003682	91.363	1179753
PL_GAC_Brzesc_Kujawski	PL_BKG_N36	Mbuti	0.335282	0.003782	88.659	994001
PL_GAC_Brzesc_Kujawski	PL_BKG_N42	Mbuti	0.334363	0.003691	90.596	561195
PL_GAC_Brzesc_Kujawski	PL_Zlota_Ksiaznice4	Mbuti	0.344012	0.00375	91.735	520321
PL_GAC_Brzesc_Kujawski	PL_Zlota_Ksiaznice2	Mbuti	0.341687	0.003632	94.068	709696
PL_GAC_Brzesc_Kujawski	PL_Zlota_Ksiaznice1	Mbuti	0.344631	0.003777	91.256	819720
PL_GAC_Brzesc_Kujawski	PL_GAC_Mierzanowice	Mbuti	0.342114	0.004068	84.094	426932
PL_GAC_Brzesc_Kujawski	PL_GAC_Sandomierz2	Mbuti	0.342972	0.003893	88.095	472138
PL_GAC_Brzesc_Kujawski	PL_GAC_Sandomierz8	Mbuti	0.344246	0.003869	88.969	713534
PL_GAC_Brzesc_Kujawski	PL_Zlota_Wilczyce	Mbuti	0.339381	0.003952	85.869	448639
PL_GAC_Brzesc_Kujawski	PL_GAC_Koszyce1	Mbuti	0.347164	0.003778	91.899	1169450
PL_GAC_Brzesc_Kujawski	PL_GAC_Koszyce3	Mbuti	0.339729	0.003606	94.21	924578
PL_GAC_Brzesc_Kujawski	PL_GAC_Koszyce5	Mbuti	0.342508	0.003682	93.019	1223315
PL_GAC_Brzesc_Kujawski	PL_GAC_Koszyce7	Mbuti	0.345346	0.003677	93.918	1089103
PL_GAC_Brzesc_Kujawski	PL_GAC_Koszyce8	Mbuti	0.344089	0.003749	91.789	1179843
PL_GAC_Brzesc_Kujawski	PL_GAC_Koszyce12	Mbuti	0.344054	0.003834	89.747	1207966
PL_GAC_Brzesc_Kujawski	PL_GAC_Koszyce14	Mbuti	0.339128	0.00365	92.901	1171924
PL_GAC_Brzesc_Kujawski	HU_Neolithic_NE1	Mbuti	0.33776	0.003857	87.568	1257453
PL_GAC_Brzesc_Kujawski	HU_Neolithic_NE5	Mbuti	0.332768	0.003697	90.016	690035
PL_GAC_Brzesc_Kujawski	HU_Neolithic_NE6	Mbuti	0.336907	0.00382	88.201	774908
PL_GAC_Brzesc_Kujawski	HU_Neolithic_NE7	Mbuti	0.337584	0.003713	90.913	756944
PL_GAC_Brzesc_Kujawski	Anatolian_Neolithic_Bar31	Mbuti	0.330605	0.003577	92.432	1149317
PL_GAC_Brzesc_Kujawski	Anatolian_Neolithic_Bar8	Mbuti	0.335669	0.003738	89.809	1232361
PL_TRB_N18	SE_TRB_ans003	Mbuti	0.343745	0.00441	77.948	165603
PL_TRB_N18	SE_TRB_ans005	Mbuti	0.337959	0.004516	74.832	158235
PL_TRB_N18	SE_TRB_ans008	Mbuti	0.3381	0.003705	91.261	983941
PL_TRB_N18	SE_TRB_ans014	Mbuti	0.336799	0.003545	95.013	1146575
PL_TRB_N18	SE_TRB_ans016	Mbuti	0.33403	0.003938	84.827	361895
PL_TRB_N18	SE_TRB_ans017	Mbuti	0.337186	0.003771	89.414	1226183
PL_TRB_N18	SE_TRB_Gökhem2	Mbuti	0.355212	0.003697	96.092	651610
PL_TRB_N18	SE_TRB_ros005	Mbuti	0.337491	0.003714	90.88	702385
PL_TRB_N18	SE_TRB_ros003	Mbuti	0.33269	0.003898	85.352	415922
PL_TRB_N18	DE_LBK_Stuttgart	Mbuti	0.337483	0.003522	95.818	1223330
PL_TRB_N18	DE_LBK_Karsdorf	Mbuti	0.345691	0.003675	94.076	990948
PL_TRB_N18	Central_EU_Iceman	Mbuti	0.341665	0.003654	93.5	1061321
PL_TRB_N18	Central_EU_RISE487	Mbuti	0.322475	0.003927	82.112	180435
PL_TRB_N18	Central_EU_RISE489	Mbuti	0.334457	0.003703	90.31	442501
PL_TRB_N18	CZ_STK_kol2	Mbuti	0.337624	0.004443	75.986	132386
PL_TRB_N18	CZ_STK_kol6	Mbuti	0.342111	0.003566	95.943	847104
PL_TRB_N18	PL_GAC_Brzesc_Kujawski	Mbuti	0.336868	0.003698	91.086	1012918
PL_TRB_N18	PL_TRB_N20	Mbuti	0.335382	0.003726	90.015	681062
PL_TRB_N18	PL_BKG_N25	Mbuti	0.338325	0.00359	94.235	1090790
PL_TRB_N18	PL_BKG_N26	Mbuti	0.335704	0.003541	94.794	1054873
PL_TRB_N18	PL_BKG_N27	Mbuti	0.337429	0.003542	95.255	1005218
PL_TRB_N18	PL_BKG_N28	Mbuti	0.336969	0.003653	92.238	995989
PL_TRB_N18	PL_BKG_N31	Mbuti	0.335779	0.003451	97.295	1148180
PL_TRB_N18	PL_BKG_N36	Mbuti	0.333523	0.003649	91.408	971440
PL_TRB_N18	PL_BKG_N42	Mbuti	0.334799	0.003785	88.461	549850
PL_TRB_N18	PL_Zlota_Ksiaznice4	Mbuti	0.342565	0.003782	90.584	504570
PL_TRB_N18	PL_Zlota_Ksiaznice2	Mbuti	0.336819	0.003623	92.961	692519
PL_TRB_N18	PL_Zlota_Ksiaznice1	Mbuti	0.34121	0.003803	89.719	796215
PL_TRB_N18	PL_GAC_Mierzanowice	Mbuti	0.339061	0.003833	88.459	416657
PL_TRB_N18	PL_GAC_Sandomierz2	Mbuti	0.341389	0.003705	92.137	459503
PL_TRB_N18	PL_GAC_Sandomierz8	Mbuti	0.340406	0.003664	92.9	694277
PL_TRB_N18	PL_Zlota_Wilczyce	Mbuti	0.338684	0.003757	90.135	435354
PL_TRB_N18	PL_GAC_Koszyce1	Mbuti	0.343992	0.003665	93.862	1135913
PL_TRB_N18	PL_GAC_Koszyce3	Mbuti	0.336169	0.003654	92.006	896408
PL_TRB_N18	PL_GAC_Koszyce5	Mbuti	0.340012	0.003497	97.24	1187992
PL_TRB_N18	PL_GAC_Koszyce7	Mbuti	0.342128	0.003582	95.508	1057755
PL_TRB_N18	PL_GAC_Koszyce8	Mbuti	0.341347	0.003689	92.524	1147025
PL_TRB_N18	PL_GAC_Koszyce12	Mbuti	0.340291	0.003674	92.612	1173734
PL_TRB_N18	PL_GAC_Koszyce14	Mbuti	0.337669	0.003433	98.361	1139761
PL_TRB_N18	HU_Neolithic_NE1	Mbuti	0.333949	0.003697	90.339	1221300
PL_TRB_N18	HU_Neolithic_NE5	Mbuti	0.336486	0.003623	92.869	673348
PL_TRB_N18	HU_Neolithic_NE6	Mbuti	0.337671	0.003598	93.861	754473
PL_TRB_N18	HU_Neolithic_NE7	Mbuti	0.335731	0.003644	92.137	738631
PL_TRB_N18	Anatolian_Neolithic_Bar31	Mbuti	0.332517	0.003579	92.904	1120350
PL_TRB_N18	Anatolian_Neolithic_Bar8	Mbuti	0.334236	0.003494	95.646	1198497
PL_TRB_N20	SE_TRB_ans003	Mbuti	0.343515	0.004742	72.44	114422
PL_TRB_N20	SE_TRB_ans005	Mbuti	0.337858	0.004967	68.017	108997
PL_TRB_N20	SE_TRB_ans008	Mbuti	0.336317	0.003681	91.357	677391
PL_TRB_N20	SE_TRB_ans014	Mbuti	0.336079	0.00366	91.833	783288
PL_TRB_N20	SE_TRB_ans016	Mbuti	0.336404	0.003981	84.495	248278
PL_TRB_N20	SE_TRB_ans017	Mbuti	0.335577	0.003723	90.145	835091
PL_TRB_N20	SE_TRB_Gökhem2	Mbuti	0.352148	0.003946	89.247	445545
PL_TRB_N20	SE_TRB_ros005	Mbuti	0.338863	0.003904	86.808	481217
PL_TRB_N20	SE_TRB_ros003	Mbuti	0.333444	0.004002	83.321	289023
PL_TRB_N20	DE_LBK_Stuttgart	Mbuti	0.335499	0.003653	91.84	833847
PL_TRB_N20	DE_LBK_Karsdorf	Mbuti	0.345085	0.003859	89.435	679418
PL_TRB_N20	Central_EU_Iceman	Mbuti	0.341449	0.003728	91.582	730955
PL_TRB_N20	Central_EU_RISE487	Mbuti	0.319077	0.004276	74.615	127229
PL_TRB_N20	Central_EU_RISE489	Mbuti	0.332718	0.003838	86.686	307567
PL_TRB_N20	CZ_STK_kol2	Mbuti	0.331615	0.004974	66.669	91860
PL_TRB_N20	CZ_STK_kol6	Mbuti	0.339956	0.003735	91.007	583731
PL_TRB_N20	PL_GAC_Brzesc_Kujawski	Mbuti	0.334033	0.003641	91.731	696677
PL_TRB_N20	PL_TRB_N18	Mbuti	0.335382	0.003726	90.015	681062
PL_TRB_N20	PL_BKG_N25	Mbuti	0.334027	0.003708	90.089	747611
PL_TRB_N20	PL_BKG_N26	Mbuti	0.333626	0.003685	90.542	725783
PL_TRB_N20	PL_BKG_N27	Mbuti	0.33678	0.003761	89.549	691068
PL_TRB_N20	PL_BKG_N28	Mbuti	0.334331	0.003602	92.808	686741
PL_TRB_N20	PL_BKG_N31	Mbuti	0.337888	0.003567	94.728	786398
PL_TRB_N20	PL_BKG_N36	Mbuti	0.334739	0.003793	88.247	669734
PL_TRB_N20	PL_BKG_N42	Mbuti	0.333992	0.003878	86.117	381770
PL_TRB_N20	PL_Zlota_Ksiaznice4	Mbuti	0.342664	0.003959	86.56	345419
PL_TRB_N20	PL_Zlota_Ksiaznice2	Mbuti	0.339839	0.00375	90.614	475617
PL_TRB_N20	PL_Zlota_Ksiaznice1	Mbuti	0.340613	0.003914	87.028	546284
PL_TRB_N20	PL_GAC_Mierzanowice	Mbuti	0.340691	0.003917	86.976	289405
PL_TRB_N20	PL_GAC_Sandomierz2	Mbuti	0.338938	0.003722	91.068	318144
PL_TRB_N20	PL_GAC_Sandomierz8	Mbuti	0.341894	0.0038	89.969	477755
PL_TRB_N20	PL_Zlota_Wilczyce	Mbuti	0.338799	0.003885	87.215	300780
PL_TRB_N20	PL_GAC_Koszyce1	Mbuti	0.341532	0.003659	93.349	777896
PL_TRB_N20	PL_GAC_Koszyce3	Mbuti	0.338484	0.00362	93.508	615062
PL_TRB_N20	PL_GAC_Koszyce5	Mbuti	0.340565	0.003604	94.488	811610
PL_TRB_N20	PL_GAC_Koszyce7	Mbuti	0.340121	0.003537	96.154	725190
PL_TRB_N20	PL_GAC_Koszyce8	Mbuti	0.340312	0.003664	92.879	786072
PL_TRB_N20	PL_GAC_Koszyce12	Mbuti	0.336539	0.003604	93.367	802954
PL_TRB_N20	PL_GAC_Koszyce14	Mbuti	0.337295	0.003424	98.516	780538
PL_TRB_N20	HU_Neolithic_NE1	Mbuti	0.332252	0.003762	88.308	832251
PL_TRB_N20	HU_Neolithic_NE5	Mbuti	0.336147	0.003694	90.994	466056
PL_TRB_N20	HU_Neolithic_NE6	Mbuti	0.336491	0.003793	88.717	519781
PL_TRB_N20	HU_Neolithic_NE7	Mbuti	0.335013	0.003739	89.606	508613
PL_TRB_N20	Anatolian_Neolithic_Bar31	Mbuti	0.332066	0.003591	92.464	769400
PL_TRB_N20	Anatolian_Neolithic_Bar8	Mbuti	0.332605	0.003705	89.778	818350
PL_BKG_N25	SE_TRB_ans003	Mbuti	0.341841	0.00441	77.519	183000
PL_BKG_N25	SE_TRB_ans005	Mbuti	0.334797	0.004306	77.752	174495
PL_BKG_N25	SE_TRB_ans008	Mbuti	0.342516	0.003809	89.921	1085838
PL_BKG_N25	SE_TRB_ans014	Mbuti	0.340954	0.003703	92.081	1274407
PL_BKG_N25	SE_TRB_ans016	Mbuti	0.337729	0.003997	84.496	398903
PL_BKG_N25	SE_TRB_ans017	Mbuti	0.338337	0.003826	88.435	1369165
PL_BKG_N25	SE_TRB_Gökhem2	Mbuti	0.355436	0.003795	93.658	732896
PL_BKG_N25	SE_TRB_ros005	Mbuti	0.338393	0.003682	91.896	780199
PL_BKG_N25	SE_TRB_ros003	Mbuti	0.331775	0.003922	84.588	456080
PL_BKG_N25	DE_LBK_Stuttgart	Mbuti	0.342712	0.003543	96.728	1363951
PL_BKG_N25	DE_LBK_Karsdorf	Mbuti	0.349056	0.003644	95.79	1103596
PL_BKG_N25	Central_EU_Iceman	Mbuti	0.34218	0.003603	94.979	1172152
PL_BKG_N25	Central_EU_RISE487	Mbuti	0.328397	0.003977	82.584	194778
PL_BKG_N25	Central_EU_RISE489	Mbuti	0.336338	0.003565	94.353	483934
PL_BKG_N25	CZ_STK_kol2	Mbuti	0.339432	0.004615	73.553	145532
PL_BKG_N25	CZ_STK_kol6	Mbuti	0.346081	0.003637	95.146	938266
PL_BKG_N25	PL_GAC_Brzesc_Kujawski	Mbuti	0.338144	0.003691	91.606	1119626
PL_BKG_N25	PL_TRB_N18	Mbuti	0.338325	0.00359	94.235	1090790
PL_BKG_N25	PL_TRB_N20	Mbuti	0.334027	0.003708	90.089	747611
PL_BKG_N25	PL_BKG_N26	Mbuti	0.34234	0.003754	91.199	1162048
PL_BKG_N25	PL_BKG_N27	Mbuti	0.339057	0.003552	95.46	1108742
PL_BKG_N25	PL_BKG_N28	Mbuti	0.343022	0.003535	97.044	1096674
PL_BKG_N25	PL_BKG_N31	Mbuti	0.34115	0.003372	101.165	1272008
PL_BKG_N25	PL_BKG_N36	Mbuti	0.338328	0.003692	91.638	1068988
PL_BKG_N25	PL_BKG_N42	Mbuti	0.333007	0.003818	87.221	601307
PL_BKG_N25	PL_Zlota_Ksiaznice4	Mbuti	0.345521	0.003647	94.738	560343
PL_BKG_N25	PL_Zlota_Ksiaznice2	Mbuti	0.336822	0.003614	93.201	764729
PL_BKG_N25	PL_Zlota_Ksiaznice1	Mbuti	0.340328	0.003695	92.116	884037
PL_BKG_N25	PL_GAC_Mierzanowice	Mbuti	0.340752	0.003979	85.643	457624
PL_BKG_N25	PL_GAC_Sandomierz2	Mbuti	0.341196	0.003579	95.323	505943
PL_BKG_N25	PL_GAC_Sandomierz8	Mbuti	0.340184	0.003768	90.275	767692
PL_BKG_N25	PL_Zlota_Wilczyce	Mbuti	0.338054	0.003782	89.391	481870
PL_BKG_N25	PL_GAC_Koszyce1	Mbuti	0.343517	0.003741	91.827	1261317
PL_BKG_N25	PL_GAC_Koszyce3	Mbuti	0.341554	0.003385	100.899	994669
PL_BKG_N25	PL_GAC_Koszyce5	Mbuti	0.341336	0.003448	99.006	1320569
PL_BKG_N25	PL_GAC_Koszyce7	Mbuti	0.33937	0.003562	95.269	1173183
PL_BKG_N25	PL_GAC_Koszyce8	Mbuti	0.340982	0.003788	90.006	1272813
PL_BKG_N25	PL_GAC_Koszyce12	Mbuti	0.340184	0.003543	96.004	1304131
PL_BKG_N25	PL_GAC_Koszyce14	Mbuti	0.340925	0.003371	101.131	1262794
PL_BKG_N25	HU_Neolithic_NE1	Mbuti	0.342446	0.0037	92.552	1361181
PL_BKG_N25	HU_Neolithic_NE5	Mbuti	0.338264	0.00364	92.94	739516
PL_BKG_N25	HU_Neolithic_NE6	Mbuti	0.3418	0.003808	89.758	831763
PL_BKG_N25	HU_Neolithic_NE7	Mbuti	0.340333	0.003968	85.769	812743
PL_BKG_N25	Anatolian_Neolithic_Bar31	Mbuti	0.335296	0.00351	95.535	1238076
PL_BKG_N25	Anatolian_Neolithic_Bar8	Mbuti	0.339695	0.003521	96.47	1331312
PL_BKG_N26	SE_TRB_ans003	Mbuti	0.338702	0.004482	75.567	176667
PL_BKG_N26	SE_TRB_ans005	Mbuti	0.329321	0.004379	75.196	169305
PL_BKG_N26	SE_TRB_ans008	Mbuti	0.334137	0.003775	88.513	1051936
PL_BKG_N26	SE_TRB_ans014	Mbuti	0.334896	0.003846	87.083	1224209
PL_BKG_N26	SE_TRB_ans016	Mbuti	0.336047	0.004062	82.731	385183
PL_BKG_N26	SE_TRB_ans017	Mbuti	0.330366	0.003921	84.257	1311566
PL_BKG_N26	SE_TRB_Gökhem2	Mbuti	0.351325	0.003755	93.568	701862
PL_BKG_N26	SE_TRB_ros005	Mbuti	0.336167	0.003742	89.831	749978
PL_BKG_N26	SE_TRB_ros003	Mbuti	0.327743	0.003888	84.289	443549
PL_BKG_N26	DE_LBK_Stuttgart	Mbuti	0.338697	0.003762	90.026	1305691
PL_BKG_N26	DE_LBK_Karsdorf	Mbuti	0.346821	0.003767	92.06	1061328
PL_BKG_N26	Central_EU_Iceman	Mbuti	0.339949	0.003552	95.71	1134605
PL_BKG_N26	Central_EU_RISE487	Mbuti	0.324816	0.004097	79.284	191295
PL_BKG_N26	Central_EU_RISE489	Mbuti	0.335225	0.003714	90.268	470836
PL_BKG_N26	CZ_STK_kol2	Mbuti	0.339659	0.004387	77.415	140935
PL_BKG_N26	CZ_STK_kol6	Mbuti	0.345713	0.003844	89.931	906703
PL_BKG_N26	PL_GAC_Brzesc_Kujawski	Mbuti	0.334443	0.00366	91.366	1081460
PL_BKG_N26	PL_TRB_N18	Mbuti	0.335704	0.003541	94.794	1054873
PL_BKG_N26	PL_TRB_N20	Mbuti	0.333626	0.003685	90.542	725783
PL_BKG_N26	PL_BKG_N25	Mbuti	0.34234	0.003754	91.199	1162048
PL_BKG_N26	PL_BKG_N27	Mbuti	0.335539	0.003648	91.99	1071720
PL_BKG_N26	PL_BKG_N28	Mbuti	0.337703	0.003706	91.134	1061555
PL_BKG_N26	PL_BKG_N31	Mbuti	0.337095	0.003538	95.281	1224611
PL_BKG_N26	PL_BKG_N36	Mbuti	0.336401	0.003862	87.097	1034699
PL_BKG_N26	PL_BKG_N42	Mbuti	0.328272	0.003784	86.758	585991
PL_BKG_N26	PL_Zlota_Ksiaznice4	Mbuti	0.338328	0.003714	91.091	539468
PL_BKG_N26	PL_Zlota_Ksiaznice2	Mbuti	0.332008	0.003649	90.986	739003
PL_BKG_N26	PL_Zlota_Ksiaznice1	Mbuti	0.336391	0.00372	90.438	851429
PL_BKG_N26	PL_GAC_Mierzanowice	Mbuti	0.336231	0.003902	86.175	444725
PL_BKG_N26	PL_GAC_Sandomierz2	Mbuti	0.335153	0.003715	90.211	491223
PL_BKG_N26	PL_GAC_Sandomierz8	Mbuti	0.335961	0.003845	87.374	741649
PL_BKG_N26	PL_Zlota_Wilczyce	Mbuti	0.334551	0.003892	85.955	465453
PL_BKG_N26	PL_GAC_Koszyce1	Mbuti	0.339261	0.003833	88.518	1214866
PL_BKG_N26	PL_GAC_Koszyce3	Mbuti	0.336908	0.00354	95.159	958454
PL_BKG_N26	PL_GAC_Koszyce5	Mbuti	0.337005	0.003593	93.797	1269866
PL_BKG_N26	PL_GAC_Koszyce7	Mbuti	0.339949	0.003593	94.603	1130504
PL_BKG_N26	PL_GAC_Koszyce8	Mbuti	0.334531	0.003675	91.027	1226915
PL_BKG_N26	PL_GAC_Koszyce12	Mbuti	0.336185	0.003621	92.852	1254732
PL_BKG_N26	PL_GAC_Koszyce14	Mbuti	0.33591	0.003511	95.672	1217471
PL_BKG_N26	HU_Neolithic_NE1	Mbuti	0.336833	0.003725	90.426	1303609
PL_BKG_N26	HU_Neolithic_NE5	Mbuti	0.335436	0.003688	90.961	717593
PL_BKG_N26	HU_Neolithic_NE6	Mbuti	0.337826	0.003759	89.862	804202
PL_BKG_N26	HU_Neolithic_NE7	Mbuti	0.33443	0.003753	89.1	787021
PL_BKG_N26	Anatolian_Neolithic_Bar31	Mbuti	0.333152	0.003583	92.974	1195696
PL_BKG_N26	Anatolian_Neolithic_Bar8	Mbuti	0.338446	0.003698	91.53	1279021
PL_BKG_N27	SE_TRB_ans003	Mbuti	0.339241	0.004282	79.226	168816
PL_BKG_N27	SE_TRB_ans005	Mbuti	0.334344	0.004352	76.832	160441
PL_BKG_N27	SE_TRB_ans008	Mbuti	0.338565	0.003569	94.874	1000581
PL_BKG_N27	SE_TRB_ans014	Mbuti	0.336993	0.003443	97.866	1167271
PL_BKG_N27	SE_TRB_ans016	Mbuti	0.336637	0.00399	84.376	367095
PL_BKG_N27	SE_TRB_ans017	Mbuti	0.337718	0.003598	93.857	1249235
PL_BKG_N27	SE_TRB_Gökhem2	Mbuti	0.351944	0.00373	94.353	670916
PL_BKG_N27	SE_TRB_ros005	Mbuti	0.336698	0.003773	89.248	715378
PL_BKG_N27	SE_TRB_ros003	Mbuti	0.32974	0.003941	83.665	421988
PL_BKG_N27	DE_LBK_Stuttgart	Mbuti	0.337797	0.0036	93.835	1246161
PL_BKG_N27	DE_LBK_Karsdorf	Mbuti	0.347343	0.003673	94.568	1012482
PL_BKG_N27	Central_EU_Iceman	Mbuti	0.34273	0.003562	96.217	1079589
PL_BKG_N27	Central_EU_RISE487	Mbuti	0.326283	0.004258	76.626	182490
PL_BKG_N27	Central_EU_RISE489	Mbuti	0.334648	0.003712	90.163	448832
PL_BKG_N27	CZ_STK_kol2	Mbuti	0.342395	0.004593	74.547	134258
PL_BKG_N27	CZ_STK_kol6	Mbuti	0.342868	0.003656	93.793	865657
PL_BKG_N27	PL_GAC_Brzesc_Kujawski	Mbuti	0.336386	0.003555	94.614	1031065
PL_BKG_N27	PL_TRB_N18	Mbuti	0.337429	0.003542	95.255	1005218
PL_BKG_N27	PL_TRB_N20	Mbuti	0.33678	0.003761	89.549	691068
PL_BKG_N27	PL_BKG_N25	Mbuti	0.339057	0.003552	95.46	1108742
PL_BKG_N27	PL_BKG_N26	Mbuti	0.335539	0.003648	91.99	1071720
PL_BKG_N27	PL_BKG_N28	Mbuti	0.338876	0.003567	95.006	1010855
PL_BKG_N27	PL_BKG_N31	Mbuti	0.335407	0.003605	93.027	1168134
PL_BKG_N27	PL_BKG_N36	Mbuti	0.332967	0.003807	87.457	987236
PL_BKG_N27	PL_BKG_N42	Mbuti	0.334228	0.003771	88.621	557315
PL_BKG_N27	PL_Zlota_Ksiaznice4	Mbuti	0.342414	0.003728	91.846	515002
PL_BKG_N27	PL_Zlota_Ksiaznice2	Mbuti	0.333661	0.003468	96.21	703958
PL_BKG_N27	PL_Zlota_Ksiaznice1	Mbuti	0.33826	0.003674	92.079	812088
PL_BKG_N27	PL_GAC_Mierzanowice	Mbuti	0.335562	0.003764	89.156	423947
PL_BKG_N27	PL_GAC_Sandomierz2	Mbuti	0.339367	0.003665	92.605	468451
PL_BKG_N27	PL_GAC_Sandomierz8	Mbuti	0.339117	0.003643	93.08	706367
PL_BKG_N27	PL_Zlota_Wilczyce	Mbuti	0.337057	0.003814	88.384	443532
PL_BKG_N27	PL_GAC_Koszyce1	Mbuti	0.34027	0.003579	95.081	1157878
PL_BKG_N27	PL_GAC_Koszyce3	Mbuti	0.336434	0.003623	92.861	914296
PL_BKG_N27	PL_GAC_Koszyce5	Mbuti	0.336962	0.003573	94.312	1210969
PL_BKG_N27	PL_GAC_Koszyce7	Mbuti	0.339632	0.003621	93.799	1077838
PL_BKG_N27	PL_GAC_Koszyce8	Mbuti	0.338992	0.003498	96.922	1168603
PL_BKG_N27	PL_GAC_Koszyce12	Mbuti	0.338726	0.003421	99.018	1195813
PL_BKG_N27	PL_GAC_Koszyce14	Mbuti	0.339194	0.003423	99.081	1160435
PL_BKG_N27	HU_Neolithic_NE1	Mbuti	0.339547	0.003692	91.965	1243038
PL_BKG_N27	HU_Neolithic_NE5	Mbuti	0.335599	0.003616	92.811	683307
PL_BKG_N27	HU_Neolithic_NE6	Mbuti	0.339655	0.003605	94.213	767244
PL_BKG_N27	HU_Neolithic_NE7	Mbuti	0.334666	0.003582	93.422	749456
PL_BKG_N27	Anatolian_Neolithic_Bar31	Mbuti	0.333076	0.003518	94.674	1138715
PL_BKG_N27	Anatolian_Neolithic_Bar8	Mbuti	0.336277	0.003597	93.489	1219271
PL_BKG_N28	SE_TRB_ans003	Mbuti	0.341179	0.004344	78.531	166842
PL_BKG_N28	SE_TRB_ans005	Mbuti	0.332113	0.004512	73.601	159376
PL_BKG_N28	SE_TRB_ans008	Mbuti	0.333634	0.003642	91.596	993301
PL_BKG_N28	SE_TRB_ans014	Mbuti	0.337817	0.003622	93.264	1153067
PL_BKG_N28	SE_TRB_ans016	Mbuti	0.338362	0.003991	84.779	363406
PL_BKG_N28	SE_TRB_ans017	Mbuti	0.333731	0.003763	88.685	1233943
PL_BKG_N28	SE_TRB_Gökhem2	Mbuti	0.352073	0.003673	95.853	658445
PL_BKG_N28	SE_TRB_ros005	Mbuti	0.339234	0.003679	92.204	706684
PL_BKG_N28	SE_TRB_ros003	Mbuti	0.328525	0.003794	86.586	419476
PL_BKG_N28	DE_LBK_Stuttgart	Mbuti	0.337159	0.003712	90.831	1230546
PL_BKG_N28	DE_LBK_Karsdorf	Mbuti	0.348653	0.003707	94.057	998849
PL_BKG_N28	Central_EU_Iceman	Mbuti	0.344659	0.003702	93.105	1070055
PL_BKG_N28	Central_EU_RISE487	Mbuti	0.323021	0.004099	78.805	182259
PL_BKG_N28	Central_EU_RISE489	Mbuti	0.335014	0.003782	88.582	445989
PL_BKG_N28	CZ_STK_kol2	Mbuti	0.337645	0.004468	75.563	133365
PL_BKG_N28	CZ_STK_kol6	Mbuti	0.344397	0.003619	95.164	854727
PL_BKG_N28	PL_GAC_Brzesc_Kujawski	Mbuti	0.336219	0.003667	91.697	1020024
PL_BKG_N28	PL_TRB_N18	Mbuti	0.336969	0.003653	92.238	995989
PL_BKG_N28	PL_TRB_N20	Mbuti	0.334331	0.003602	92.808	686741
PL_BKG_N28	PL_BKG_N25	Mbuti	0.343022	0.003535	97.044	1096674
PL_BKG_N28	PL_BKG_N26	Mbuti	0.337703	0.003706	91.134	1061555
PL_BKG_N28	PL_BKG_N27	Mbuti	0.338876	0.003567	95.006	1010855
PL_BKG_N28	PL_BKG_N31	Mbuti	0.338651	0.003486	97.155	1154831
PL_BKG_N28	PL_BKG_N36	Mbuti	0.338052	0.003682	91.814	977531
PL_BKG_N28	PL_BKG_N42	Mbuti	0.33082	0.003861	85.679	554568
PL_BKG_N28	PL_Zlota_Ksiaznice4	Mbuti	0.341797	0.00373	91.646	508038
PL_BKG_N28	PL_Zlota_Ksiaznice2	Mbuti	0.335504	0.003627	92.507	697650
PL_BKG_N28	PL_Zlota_Ksiaznice1	Mbuti	0.34003	0.003658	92.959	802111
PL_BKG_N28	PL_GAC_Mierzanowice	Mbuti	0.341018	0.003821	89.244	420266
PL_BKG_N28	PL_GAC_Sandomierz2	Mbuti	0.34093	0.00378	90.189	463369
PL_BKG_N28	PL_GAC_Sandomierz8	Mbuti	0.339723	0.00383	88.711	700053
PL_BKG_N28	PL_Zlota_Wilczyce	Mbuti	0.339649	0.003853	88.153	439153
PL_BKG_N28	PL_GAC_Koszyce1	Mbuti	0.34238	0.003633	94.246	1144259
PL_BKG_N28	PL_GAC_Koszyce3	Mbuti	0.338983	0.003623	93.566	903006
PL_BKG_N28	PL_GAC_Koszyce5	Mbuti	0.335396	0.00347	96.646	1197015
PL_BKG_N28	PL_GAC_Koszyce7	Mbuti	0.338979	0.003614	93.804	1065767
PL_BKG_N28	PL_GAC_Koszyce8	Mbuti	0.339405	0.003655	92.866	1155404
PL_BKG_N28	PL_GAC_Koszyce12	Mbuti	0.33783	0.003522	95.92	1181924
PL_BKG_N28	PL_GAC_Koszyce14	Mbuti	0.337555	0.003471	97.245	1148103
PL_BKG_N28	HU_Neolithic_NE1	Mbuti	0.336794	0.003698	91.077	1227255
PL_BKG_N28	HU_Neolithic_NE5	Mbuti	0.335242	0.003657	91.683	678547
PL_BKG_N28	HU_Neolithic_NE6	Mbuti	0.338052	0.003554	95.123	759920
PL_BKG_N28	HU_Neolithic_NE7	Mbuti	0.336537	0.003668	91.746	743328
PL_BKG_N28	Anatolian_Neolithic_Bar31	Mbuti	0.332894	0.003506	94.956	1128036
PL_BKG_N28	Anatolian_Neolithic_Bar8	Mbuti	0.338493	0.003634	93.138	1204632
PL_BKG_N31	SE_TRB_ans003	Mbuti	0.337015	0.004178	80.662	192236
PL_BKG_N31	SE_TRB_ans005	Mbuti	0.336007	0.00439	76.531	183646
PL_BKG_N31	SE_TRB_ans008	Mbuti	0.335151	0.00365	91.831	1145907
PL_BKG_N31	SE_TRB_ans014	Mbuti	0.337839	0.003625	93.192	1344847
PL_BKG_N31	SE_TRB_ans016	Mbuti	0.333977	0.003796	87.981	420909
PL_BKG_N31	SE_TRB_ans017	Mbuti	0.338001	0.003628	93.161	1444492
PL_BKG_N31	SE_TRB_Gökhem2	Mbuti	0.356998	0.0037	96.474	771559
PL_BKG_N31	SE_TRB_ros005	Mbuti	0.335776	0.003794	88.506	822660
PL_BKG_N31	SE_TRB_ros003	Mbuti	0.333154	0.003836	86.858	479434
PL_BKG_N31	DE_LBK_Stuttgart	Mbuti	0.339242	0.003515	96.521	1439782
PL_BKG_N31	DE_LBK_Karsdorf	Mbuti	0.344321	0.003668	93.871	1164143
PL_BKG_N31	Central_EU_Iceman	Mbuti	0.34359	0.003581	95.961	1234462
PL_BKG_N31	Central_EU_RISE487	Mbuti	0.321064	0.00378	84.933	204912
PL_BKG_N31	Central_EU_RISE489	Mbuti	0.333788	0.003674	90.847	509090
PL_BKG_N31	CZ_STK_kol2	Mbuti	0.338105	0.004404	76.776	153236
PL_BKG_N31	CZ_STK_kol6	Mbuti	0.344198	0.003654	94.194	989330
PL_BKG_N31	PL_GAC_Brzesc_Kujawski	Mbuti	0.336379	0.003682	91.363	1179753
PL_BKG_N31	PL_TRB_N18	Mbuti	0.335779	0.003451	97.295	1148180
PL_BKG_N31	PL_TRB_N20	Mbuti	0.337888	0.003567	94.728	786398
PL_BKG_N31	PL_BKG_N25	Mbuti	0.34115	0.003372	101.165	1272008
PL_BKG_N31	PL_BKG_N26	Mbuti	0.337095	0.003538	95.281	1224611
PL_BKG_N31	PL_BKG_N27	Mbuti	0.335407	0.003605	93.027	1168134
PL_BKG_N31	PL_BKG_N28	Mbuti	0.338651	0.003486	97.155	1154831
PL_BKG_N31	PL_BKG_N36	Mbuti	0.335397	0.003791	88.476	1125772
PL_BKG_N31	PL_BKG_N42	Mbuti	0.335504	0.003826	87.691	632208
PL_BKG_N31	PL_Zlota_Ksiaznice4	Mbuti	0.341268	0.003745	91.136	590764
PL_BKG_N31	PL_Zlota_Ksiaznice2	Mbuti	0.337936	0.003545	95.318	805558
PL_BKG_N31	PL_Zlota_Ksiaznice1	Mbuti	0.339659	0.003613	94.018	931101
PL_BKG_N31	PL_GAC_Mierzanowice	Mbuti	0.334888	0.003753	89.225	482004
PL_BKG_N31	PL_GAC_Sandomierz2	Mbuti	0.343397	0.003556	96.57	532185
PL_BKG_N31	PL_GAC_Sandomierz8	Mbuti	0.341549	0.003973	85.971	807569
PL_BKG_N31	PL_Zlota_Wilczyce	Mbuti	0.338235	0.00373	90.68	506876
PL_BKG_N31	PL_GAC_Koszyce1	Mbuti	0.341239	0.003541	96.371	1330902
PL_BKG_N31	PL_GAC_Koszyce3	Mbuti	0.340891	0.00354	96.292	1048744
PL_BKG_N31	PL_GAC_Koszyce5	Mbuti	0.342146	0.003744	91.382	1391955
PL_BKG_N31	PL_GAC_Koszyce7	Mbuti	0.337681	0.003572	94.531	1237271
PL_BKG_N31	PL_GAC_Koszyce8	Mbuti	0.338072	0.00359	94.162	1343166
PL_BKG_N31	PL_GAC_Koszyce12	Mbuti	0.338895	0.00349	97.101	1375559
PL_BKG_N31	PL_GAC_Koszyce14	Mbuti	0.338295	0.003422	98.862	1331778
PL_BKG_N31	HU_Neolithic_NE1	Mbuti	0.339027	0.003627	93.479	1436744
PL_BKG_N31	HU_Neolithic_NE5	Mbuti	0.337276	0.003649	92.426	778160
PL_BKG_N31	HU_Neolithic_NE6	Mbuti	0.340178	0.003452	98.556	876486
PL_BKG_N31	HU_Neolithic_NE7	Mbuti	0.335585	0.003599	93.232	856551
PL_BKG_N31	Anatolian_Neolithic_Bar31	Mbuti	0.335209	0.003654	91.737	1305334
PL_BKG_N31	Anatolian_Neolithic_Bar8	Mbuti	0.338577	0.003621	93.496	1404355
PL_BKG_N36	SE_TRB_ans003	Mbuti	0.337019	0.004367	77.181	163048
PL_BKG_N36	SE_TRB_ans005	Mbuti	0.33313	0.004442	74.989	155972
PL_BKG_N36	SE_TRB_ans008	Mbuti	0.335216	0.003764	89.066	967480
PL_BKG_N36	SE_TRB_ans014	Mbuti	0.334537	0.003606	92.772	1124088
PL_BKG_N36	SE_TRB_ans016	Mbuti	0.332238	0.003978	83.527	354890
PL_BKG_N36	SE_TRB_ans017	Mbuti	0.333117	0.003706	89.876	1200982
PL_BKG_N36	SE_TRB_Gökhem2	Mbuti	0.350457	0.003798	92.268	641684
PL_BKG_N36	SE_TRB_ros005	Mbuti	0.334645	0.003818	87.639	689116
PL_BKG_N36	SE_TRB_ros003	Mbuti	0.328424	0.00384	85.525	409869
PL_BKG_N36	DE_LBK_Stuttgart	Mbuti	0.33535	0.003777	88.798	1198155
PL_BKG_N36	DE_LBK_Karsdorf	Mbuti	0.346978	0.003705	93.657	973714
PL_BKG_N36	Central_EU_Iceman	Mbuti	0.344335	0.003881	88.712	1043003
PL_BKG_N36	Central_EU_RISE487	Mbuti	0.324317	0.004282	75.748	177984
PL_BKG_N36	Central_EU_RISE489	Mbuti	0.334954	0.00386	86.773	436169
PL_BKG_N36	CZ_STK_kol2	Mbuti	0.33683	0.004626	72.808	130077
PL_BKG_N36	CZ_STK_kol6	Mbuti	0.34017	0.003757	90.544	833696
PL_BKG_N36	PL_GAC_Brzesc_Kujawski	Mbuti	0.335282	0.003782	88.659	994001
PL_BKG_N36	PL_TRB_N18	Mbuti	0.333523	0.003649	91.408	971440
PL_BKG_N36	PL_TRB_N20	Mbuti	0.334739	0.003793	88.247	669734
PL_BKG_N36	PL_BKG_N25	Mbuti	0.338328	0.003692	91.638	1068988
PL_BKG_N36	PL_BKG_N26	Mbuti	0.336401	0.003862	87.097	1034699
PL_BKG_N36	PL_BKG_N27	Mbuti	0.332967	0.003807	87.457	987236
PL_BKG_N36	PL_BKG_N28	Mbuti	0.338052	0.003682	91.814	977531
PL_BKG_N36	PL_BKG_N31	Mbuti	0.335397	0.003791	88.476	1125772
PL_BKG_N36	PL_BKG_N42	Mbuti	0.33102	0.003881	85.29	541505
PL_BKG_N36	PL_Zlota_Ksiaznice4	Mbuti	0.337898	0.00364	92.831	495496
PL_BKG_N36	PL_Zlota_Ksiaznice2	Mbuti	0.334446	0.003759	88.971	679850
PL_BKG_N36	PL_Zlota_Ksiaznice1	Mbuti	0.338711	0.003877	87.374	781504
PL_BKG_N36	PL_GAC_Mierzanowice	Mbuti	0.33818	0.003797	89.066	410154
PL_BKG_N36	PL_GAC_Sandomierz2	Mbuti	0.336345	0.003834	87.725	452811
PL_BKG_N36	PL_GAC_Sandomierz8	Mbuti	0.33861	0.003974	85.198	681426
PL_BKG_N36	PL_Zlota_Wilczyce	Mbuti	0.336548	0.003929	85.657	428328
PL_BKG_N36	PL_GAC_Koszyce1	Mbuti	0.33955	0.003741	90.775	1115461
PL_BKG_N36	PL_GAC_Koszyce3	Mbuti	0.335805	0.003513	95.6	880465
PL_BKG_N36	PL_GAC_Koszyce5	Mbuti	0.339617	0.003718	91.347	1164331
PL_BKG_N36	PL_GAC_Koszyce7	Mbuti	0.337009	0.003663	92	1038778
PL_BKG_N36	PL_GAC_Koszyce8	Mbuti	0.337975	0.003637	92.924	1125917
PL_BKG_N36	PL_GAC_Koszyce12	Mbuti	0.337169	0.003689	91.408	1151252
PL_BKG_N36	PL_GAC_Koszyce14	Mbuti	0.336548	0.003492	96.372	1118868
PL_BKG_N36	HU_Neolithic_NE1	Mbuti	0.334325	0.003805	87.869	1195235
PL_BKG_N36	HU_Neolithic_NE5	Mbuti	0.333117	0.003688	90.314	661617
PL_BKG_N36	HU_Neolithic_NE6	Mbuti	0.338136	0.003811	88.732	740956
PL_BKG_N36	HU_Neolithic_NE7	Mbuti	0.33468	0.003792	88.267	725046
PL_BKG_N36	Anatolian_Neolithic_Bar31	Mbuti	0.33094	0.003658	90.463	1100373
PL_BKG_N36	Anatolian_Neolithic_Bar8	Mbuti	0.333774	0.003583	93.162	1174488
PL_BKG_N42	SE_TRB_ans003	Mbuti	0.329133	0.005084	64.734	92546
PL_BKG_N42	SE_TRB_ans005	Mbuti	0.335263	0.005014	66.866	88162
PL_BKG_N42	SE_TRB_ans008	Mbuti	0.336562	0.003908	86.127	546829
PL_BKG_N42	SE_TRB_ans014	Mbuti	0.334554	0.003789	88.303	628926
PL_BKG_N42	SE_TRB_ans016	Mbuti	0.336528	0.004026	83.582	199920
PL_BKG_N42	SE_TRB_ans017	Mbuti	0.335411	0.00398	84.274	668588
PL_BKG_N42	SE_TRB_Gökhem2	Mbuti	0.353004	0.00394	89.584	354221
PL_BKG_N42	SE_TRB_ros005	Mbuti	0.331236	0.004042	81.957	386527
PL_BKG_N42	SE_TRB_ros003	Mbuti	0.326137	0.004078	79.965	234200
PL_BKG_N42	DE_LBK_Stuttgart	Mbuti	0.329675	0.003703	89.018	668604
PL_BKG_N42	DE_LBK_Karsdorf	Mbuti	0.337535	0.003896	86.645	545383
PL_BKG_N42	Central_EU_Iceman	Mbuti	0.335695	0.003869	86.767	590711
PL_BKG_N42	Central_EU_RISE487	Mbuti	0.315127	0.004629	68.071	105120
PL_BKG_N42	Central_EU_RISE489	Mbuti	0.331883	0.003986	83.265	249953
PL_BKG_N42	CZ_STK_kol2	Mbuti	0.32605	0.005186	62.875	74465
PL_BKG_N42	CZ_STK_kol6	Mbuti	0.335515	0.00399	84.085	469661
PL_BKG_N42	PL_GAC_Brzesc_Kujawski	Mbuti	0.334363	0.003691	90.596	561195
PL_BKG_N42	PL_TRB_N18	Mbuti	0.334799	0.003785	88.461	549850
PL_BKG_N42	PL_TRB_N20	Mbuti	0.333992	0.003878	86.117	381770
PL_BKG_N42	PL_BKG_N25	Mbuti	0.333007	0.003818	87.221	601307
PL_BKG_N42	PL_BKG_N26	Mbuti	0.328272	0.003784	86.758	585991
PL_BKG_N42	PL_BKG_N27	Mbuti	0.334228	0.003771	88.621	557315
PL_BKG_N42	PL_BKG_N28	Mbuti	0.33082	0.003861	85.679	554568
PL_BKG_N42	PL_BKG_N31	Mbuti	0.335504	0.003826	87.691	632208
PL_BKG_N42	PL_BKG_N36	Mbuti	0.33102	0.003881	85.29	541505
PL_BKG_N42	PL_Zlota_Ksiaznice4	Mbuti	0.335549	0.00401	83.685	275955
PL_BKG_N42	PL_Zlota_Ksiaznice2	Mbuti	0.337896	0.003847	87.841	383564
PL_BKG_N42	PL_Zlota_Ksiaznice1	Mbuti	0.339049	0.003877	87.444	438551
PL_BKG_N42	PL_GAC_Mierzanowice	Mbuti	0.336572	0.004164	80.829	234222
PL_BKG_N42	PL_GAC_Sandomierz2	Mbuti	0.339589	0.004038	84.099	256535
PL_BKG_N42	PL_GAC_Sandomierz8	Mbuti	0.340367	0.00405	84.036	386220
PL_BKG_N42	PL_Zlota_Wilczyce	Mbuti	0.337585	0.00419	80.564	243353
PL_BKG_N42	PL_GAC_Koszyce1	Mbuti	0.341568	0.00373	91.567	624888
PL_BKG_N42	PL_GAC_Koszyce3	Mbuti	0.337292	0.003885	86.811	493669
PL_BKG_N42	PL_GAC_Koszyce5	Mbuti	0.336835	0.003687	91.359	652255
PL_BKG_N42	PL_GAC_Koszyce7	Mbuti	0.338905	0.003714	91.248	584677
PL_BKG_N42	PL_GAC_Koszyce8	Mbuti	0.336889	0.003814	88.323	632045
PL_BKG_N42	PL_GAC_Koszyce12	Mbuti	0.337537	0.003789	89.081	644878
PL_BKG_N42	PL_GAC_Koszyce14	Mbuti	0.332949	0.003576	93.107	628654
PL_BKG_N42	HU_Neolithic_NE1	Mbuti	0.330338	0.003863	85.509	666651
PL_BKG_N42	HU_Neolithic_NE5	Mbuti	0.327764	0.003925	83.517	377797
PL_BKG_N42	HU_Neolithic_NE6	Mbuti	0.329473	0.003906	84.36	421220
PL_BKG_N42	HU_Neolithic_NE7	Mbuti	0.329328	0.003735	88.174	412660
PL_BKG_N42	Anatolian_Neolithic_Bar31	Mbuti	0.323906	0.003596	90.066	619617
PL_BKG_N42	Anatolian_Neolithic_Bar8	Mbuti	0.326012	0.003668	88.889	657475
PL_Zlota_Ksiaznice4	SE_TRB_ans003	Mbuti	0.351178	0.005132	68.431	85037
PL_Zlota_Ksiaznice4	SE_TRB_ans005	Mbuti	0.336222	0.005128	65.565	81064
PL_Zlota_Ksiaznice4	SE_TRB_ans008	Mbuti	0.346984	0.003915	88.62	503356
PL_Zlota_Ksiaznice4	SE_TRB_ans014	Mbuti	0.344302	0.003711	92.786	594001
PL_Zlota_Ksiaznice4	SE_TRB_ans016	Mbuti	0.342821	0.004155	82.506	185039
PL_Zlota_Ksiaznice4	SE_TRB_ans017	Mbuti	0.343031	0.003983	86.114	637707
PL_Zlota_Ksiaznice4	SE_TRB_Gökhem2	Mbuti	0.360532	0.004096	88.014	350072
PL_Zlota_Ksiaznice4	SE_TRB_ros005	Mbuti	0.34357	0.00397	86.55	362840
PL_Zlota_Ksiaznice4	SE_TRB_ros003	Mbuti	0.337996	0.004362	77.485	210059
PL_Zlota_Ksiaznice4	DE_LBK_Stuttgart	Mbuti	0.340228	0.003661	92.943	636233
PL_Zlota_Ksiaznice4	DE_LBK_Karsdorf	Mbuti	0.351629	0.003825	91.938	518823
PL_Zlota_Ksiaznice4	Central_EU_Iceman	Mbuti	0.348425	0.003844	90.643	539640
PL_Zlota_Ksiaznice4	Central_EU_RISE487	Mbuti	0.33214	0.004547	73.039	88386
PL_Zlota_Ksiaznice4	Central_EU_RISE489	Mbuti	0.340702	0.004008	85.012	223233
PL_Zlota_Ksiaznice4	CZ_STK_kol2	Mbuti	0.337895	0.005237	64.517	67284
PL_Zlota_Ksiaznice4	CZ_STK_kol6	Mbuti	0.354413	0.003802	93.228	443818
PL_Zlota_Ksiaznice4	PL_GAC_Brzesc_Kujawski	Mbuti	0.344012	0.00375	91.735	520321
PL_Zlota_Ksiaznice4	PL_TRB_N18	Mbuti	0.342565	0.003782	90.584	504570
PL_Zlota_Ksiaznice4	PL_TRB_N20	Mbuti	0.342664	0.003959	86.56	345419
PL_Zlota_Ksiaznice4	PL_BKG_N25	Mbuti	0.345521	0.003647	94.738	560343
PL_Zlota_Ksiaznice4	PL_BKG_N26	Mbuti	0.338328	0.003714	91.091	539468
PL_Zlota_Ksiaznice4	PL_BKG_N27	Mbuti	0.342414	0.003728	91.846	515002
PL_Zlota_Ksiaznice4	PL_BKG_N28	Mbuti	0.341797	0.00373	91.646	508038
PL_Zlota_Ksiaznice4	PL_BKG_N31	Mbuti	0.341268	0.003745	91.136	590764
PL_Zlota_Ksiaznice4	PL_BKG_N36	Mbuti	0.337898	0.00364	92.831	495496
PL_Zlota_Ksiaznice4	PL_BKG_N42	Mbuti	0.335549	0.00401	83.685	275955
PL_Zlota_Ksiaznice4	PL_Zlota_Ksiaznice2	Mbuti	0.375086	0.004231	88.662	353521
PL_Zlota_Ksiaznice4	PL_Zlota_Ksiaznice1	Mbuti	0.353952	0.004101	86.315	415703
PL_Zlota_Ksiaznice4	PL_GAC_Mierzanowice	Mbuti	0.352616	0.004291	82.169	213787
PL_Zlota_Ksiaznice4	PL_GAC_Sandomierz2	Mbuti	0.35553	0.004229	84.069	238050
PL_Zlota_Ksiaznice4	PL_GAC_Sandomierz8	Mbuti	0.353338	0.00391	90.37	357162
PL_Zlota_Ksiaznice4	PL_Zlota_Wilczyce	Mbuti	0.348198	0.004172	83.454	225218
PL_Zlota_Ksiaznice4	PL_GAC_Koszyce1	Mbuti	0.349746	0.003989	87.681	588896
PL_Zlota_Ksiaznice4	PL_GAC_Koszyce3	Mbuti	0.348595	0.003769	92.486	467513
PL_Zlota_Ksiaznice4	PL_GAC_Koszyce5	Mbuti	0.354091	0.00373	94.928	615512
PL_Zlota_Ksiaznice4	PL_GAC_Koszyce7	Mbuti	0.353207	0.003822	92.426	547228
PL_Zlota_Ksiaznice4	PL_GAC_Koszyce8	Mbuti	0.349736	0.003732	93.708	593854
PL_Zlota_Ksiaznice4	PL_GAC_Koszyce12	Mbuti	0.352419	0.003706	95.104	607954
PL_Zlota_Ksiaznice4	PL_GAC_Koszyce14	Mbuti	0.348227	0.003556	97.927	589036
PL_Zlota_Ksiaznice4	HU_Neolithic_NE1	Mbuti	0.341571	0.003805	89.765	634814
PL_Zlota_Ksiaznice4	HU_Neolithic_NE5	Mbuti	0.339886	0.003843	88.433	341975
PL_Zlota_Ksiaznice4	HU_Neolithic_NE6	Mbuti	0.341277	0.003925	86.949	386756
PL_Zlota_Ksiaznice4	HU_Neolithic_NE7	Mbuti	0.337706	0.003812	88.589	375482
PL_Zlota_Ksiaznice4	Anatolian_Neolithic_Bar31	Mbuti	0.336947	0.003526	95.566	574568
PL_Zlota_Ksiaznice4	Anatolian_Neolithic_Bar8	Mbuti	0.340638	0.003848	88.519	620026
PL_Zlota_Ksiaznice2	SE_TRB_ans003	Mbuti	0.344642	0.004834	71.296	117112
PL_Zlota_Ksiaznice2	SE_TRB_ans005	Mbuti	0.332289	0.004515	73.59	111589
PL_Zlota_Ksiaznice2	SE_TRB_ans008	Mbuti	0.340404	0.0037	92.002	691789
PL_Zlota_Ksiaznice2	SE_TRB_ans014	Mbuti	0.342575	0.00367	93.342	806706
PL_Zlota_Ksiaznice2	SE_TRB_ans016	Mbuti	0.337744	0.003866	87.359	254376
PL_Zlota_Ksiaznice2	SE_TRB_ans017	Mbuti	0.339493	0.00372	91.272	863187
PL_Zlota_Ksiaznice2	SE_TRB_Gökhem2	Mbuti	0.354331	0.003873	91.488	457898
PL_Zlota_Ksiaznice2	SE_TRB_ros005	Mbuti	0.339747	0.003783	89.8	495621
PL_Zlota_Ksiaznice2	SE_TRB_ros003	Mbuti	0.333341	0.004034	82.624	292406
PL_Zlota_Ksiaznice2	DE_LBK_Stuttgart	Mbuti	0.338444	0.003737	90.57	861117
PL_Zlota_Ksiaznice2	DE_LBK_Karsdorf	Mbuti	0.344137	0.003598	95.652	696890
PL_Zlota_Ksiaznice2	Central_EU_Iceman	Mbuti	0.343348	0.00355	96.729	744357
PL_Zlota_Ksiaznice2	Central_EU_RISE487	Mbuti	0.324514	0.004329	74.966	126758
PL_Zlota_Ksiaznice2	Central_EU_RISE489	Mbuti	0.33905	0.003774	89.829	310998
PL_Zlota_Ksiaznice2	CZ_STK_kol2	Mbuti	0.335821	0.004916	68.31	93143
PL_Zlota_Ksiaznice2	CZ_STK_kol6	Mbuti	0.342226	0.003798	90.118	594576
PL_Zlota_Ksiaznice2	PL_GAC_Brzesc_Kujawski	Mbuti	0.341687	0.003632	94.068	709696
PL_Zlota_Ksiaznice2	PL_TRB_N18	Mbuti	0.336819	0.003623	92.961	692519
PL_Zlota_Ksiaznice2	PL_TRB_N20	Mbuti	0.339839	0.00375	90.614	475617
PL_Zlota_Ksiaznice2	PL_BKG_N25	Mbuti	0.336822	0.003614	93.201	764729
PL_Zlota_Ksiaznice2	PL_BKG_N26	Mbuti	0.332008	0.003649	90.986	739003
PL_Zlota_Ksiaznice2	PL_BKG_N27	Mbuti	0.333661	0.003468	96.21	703958
PL_Zlota_Ksiaznice2	PL_BKG_N28	Mbuti	0.335504	0.003627	92.507	697650
PL_Zlota_Ksiaznice2	PL_BKG_N31	Mbuti	0.337936	0.003545	95.318	805558
PL_Zlota_Ksiaznice2	PL_BKG_N36	Mbuti	0.334446	0.003759	88.971	679850
PL_Zlota_Ksiaznice2	PL_BKG_N42	Mbuti	0.337896	0.003847	87.841	383564
PL_Zlota_Ksiaznice2	PL_Zlota_Ksiaznice4	Mbuti	0.375086	0.004231	88.662	353521
PL_Zlota_Ksiaznice2	PL_Zlota_Ksiaznice1	Mbuti	0.346886	0.003739	92.784	561174
PL_Zlota_Ksiaznice2	PL_GAC_Mierzanowice	Mbuti	0.3456	0.004092	84.451	292276
PL_Zlota_Ksiaznice2	PL_GAC_Sandomierz2	Mbuti	0.342436	0.003819	89.657	322367
PL_Zlota_Ksiaznice2	PL_GAC_Sandomierz8	Mbuti	0.350139	0.004045	86.56	487570
PL_Zlota_Ksiaznice2	PL_Zlota_Wilczyce	Mbuti	0.345869	0.003948	87.598	306683
PL_Zlota_Ksiaznice2	PL_GAC_Koszyce1	Mbuti	0.345657	0.003765	91.808	800616
PL_Zlota_Ksiaznice2	PL_GAC_Koszyce3	Mbuti	0.348373	0.003797	91.754	630766
PL_Zlota_Ksiaznice2	PL_GAC_Koszyce5	Mbuti	0.346366	0.003617	95.768	836357
PL_Zlota_Ksiaznice2	PL_GAC_Koszyce7	Mbuti	0.346578	0.003695	93.785	744151
PL_Zlota_Ksiaznice2	PL_GAC_Koszyce8	Mbuti	0.345376	0.003656	94.462	807355
PL_Zlota_Ksiaznice2	PL_GAC_Koszyce12	Mbuti	0.344468	0.00355	97.039	826307
PL_Zlota_Ksiaznice2	PL_GAC_Koszyce14	Mbuti	0.343174	0.003591	95.555	801422
PL_Zlota_Ksiaznice2	HU_Neolithic_NE1	Mbuti	0.334283	0.0037	90.359	860199
PL_Zlota_Ksiaznice2	HU_Neolithic_NE5	Mbuti	0.33465	0.003815	87.713	472907
PL_Zlota_Ksiaznice2	HU_Neolithic_NE6	Mbuti	0.335819	0.00369	91.004	530566
PL_Zlota_Ksiaznice2	HU_Neolithic_NE7	Mbuti	0.335073	0.003737	89.67	519225
PL_Zlota_Ksiaznice2	Anatolian_Neolithic_Bar31	Mbuti	0.331263	0.003579	92.549	788525
PL_Zlota_Ksiaznice2	Anatolian_Neolithic_Bar8	Mbuti	0.334442	0.003587	93.239	843638
PL_Zlota_Ksiaznice1	SE_TRB_ans003	Mbuti	0.351389	0.004725	74.373	134713
PL_Zlota_Ksiaznice1	SE_TRB_ans005	Mbuti	0.337685	0.004708	71.719	128173
PL_Zlota_Ksiaznice1	SE_TRB_ans008	Mbuti	0.344074	0.003913	87.932	796649
PL_Zlota_Ksiaznice1	SE_TRB_ans014	Mbuti	0.343223	0.003787	90.644	934747
PL_Zlota_Ksiaznice1	SE_TRB_ans016	Mbuti	0.342232	0.004324	79.151	292694
PL_Zlota_Ksiaznice1	SE_TRB_ans017	Mbuti	0.344396	0.003992	86.28	1000829
PL_Zlota_Ksiaznice1	SE_TRB_Gökhem2	Mbuti	0.360028	0.004063	88.618	552377
PL_Zlota_Ksiaznice1	SE_TRB_ros005	Mbuti	0.345941	0.003958	87.392	571802
PL_Zlota_Ksiaznice1	SE_TRB_ros003	Mbuti	0.339351	0.004128	82.202	333920
PL_Zlota_Ksiaznice1	DE_LBK_Stuttgart	Mbuti	0.341336	0.003655	93.4	998748
PL_Zlota_Ksiaznice1	DE_LBK_Karsdorf	Mbuti	0.348665	0.003836	90.886	818343
PL_Zlota_Ksiaznice1	Central_EU_Iceman	Mbuti	0.344978	0.003678	93.805	861805
PL_Zlota_Ksiaznice1	Central_EU_RISE487	Mbuti	0.326157	0.00442	73.783	141969
PL_Zlota_Ksiaznice1	Central_EU_RISE489	Mbuti	0.341648	0.003805	89.786	356176
PL_Zlota_Ksiaznice1	CZ_STK_kol2	Mbuti	0.333448	0.004638	71.894	106518
PL_Zlota_Ksiaznice1	CZ_STK_kol6	Mbuti	0.346308	0.003725	92.958	698343
PL_Zlota_Ksiaznice1	PL_GAC_Brzesc_Kujawski	Mbuti	0.344631	0.003777	91.256	819720
PL_Zlota_Ksiaznice1	PL_TRB_N18	Mbuti	0.34121	0.003803	89.719	796215
PL_Zlota_Ksiaznice1	PL_TRB_N20	Mbuti	0.340613	0.003914	87.028	546284
PL_Zlota_Ksiaznice1	PL_BKG_N25	Mbuti	0.340328	0.003695	92.116	884037
PL_Zlota_Ksiaznice1	PL_BKG_N26	Mbuti	0.336391	0.00372	90.438	851429
PL_Zlota_Ksiaznice1	PL_BKG_N27	Mbuti	0.33826	0.003674	92.079	812088
PL_Zlota_Ksiaznice1	PL_BKG_N28	Mbuti	0.34003	0.003658	92.959	802111
PL_Zlota_Ksiaznice1	PL_BKG_N31	Mbuti	0.339659	0.003613	94.018	931101
PL_Zlota_Ksiaznice1	PL_BKG_N36	Mbuti	0.338711	0.003877	87.374	781504
PL_Zlota_Ksiaznice1	PL_BKG_N42	Mbuti	0.339049	0.003877	87.444	438551
PL_Zlota_Ksiaznice1	PL_Zlota_Ksiaznice4	Mbuti	0.353952	0.004101	86.315	415703
PL_Zlota_Ksiaznice1	PL_Zlota_Ksiaznice2	Mbuti	0.346886	0.003739	92.784	561174
PL_Zlota_Ksiaznice1	PL_GAC_Mierzanowice	Mbuti	0.346967	0.004145	83.712	337138
PL_Zlota_Ksiaznice1	PL_GAC_Sandomierz2	Mbuti	0.346686	0.003967	87.384	375202
PL_Zlota_Ksiaznice1	PL_GAC_Sandomierz8	Mbuti	0.348836	0.004116	84.747	564430
PL_Zlota_Ksiaznice1	PL_Zlota_Wilczyce	Mbuti	0.347496	0.004008	86.694	353990
PL_Zlota_Ksiaznice1	PL_GAC_Koszyce1	Mbuti	0.350123	0.003946	88.726	926908
PL_Zlota_Ksiaznice1	PL_GAC_Koszyce3	Mbuti	0.350757	0.003848	91.154	733216
PL_Zlota_Ksiaznice1	PL_GAC_Koszyce5	Mbuti	0.354673	0.003616	98.092	967267
PL_Zlota_Ksiaznice1	PL_GAC_Koszyce7	Mbuti	0.355158	0.003872	91.72	860848
PL_Zlota_Ksiaznice1	PL_GAC_Koszyce8	Mbuti	0.355383	0.004056	87.628	933129
PL_Zlota_Ksiaznice1	PL_GAC_Koszyce12	Mbuti	0.348182	0.003679	94.646	956863
PL_Zlota_Ksiaznice1	PL_GAC_Koszyce14	Mbuti	0.345996	0.003597	96.191	927538
PL_Zlota_Ksiaznice1	HU_Neolithic_NE1	Mbuti	0.340388	0.003961	85.941	996365
PL_Zlota_Ksiaznice1	HU_Neolithic_NE5	Mbuti	0.337927	0.003843	87.936	541426
PL_Zlota_Ksiaznice1	HU_Neolithic_NE6	Mbuti	0.340223	0.003918	86.836	611378
PL_Zlota_Ksiaznice1	HU_Neolithic_NE7	Mbuti	0.339366	0.003926	86.441	594617
PL_Zlota_Ksiaznice1	Anatolian_Neolithic_Bar31	Mbuti	0.335813	0.00366	91.747	907466
PL_Zlota_Ksiaznice1	Anatolian_Neolithic_Bar8	Mbuti	0.337414	0.003794	88.941	975289
PL_GAC_Mierzanowice	SE_TRB_ans003	Mbuti	0.351327	0.005284	66.483	71007
PL_GAC_Mierzanowice	SE_TRB_ans005	Mbuti	0.340867	0.005344	63.789	67376
PL_GAC_Mierzanowice	SE_TRB_ans008	Mbuti	0.339849	0.004056	83.792	417029
PL_GAC_Mierzanowice	SE_TRB_ans014	Mbuti	0.343459	0.003701	92.793	480405
PL_GAC_Mierzanowice	SE_TRB_ans016	Mbuti	0.336315	0.004369	76.977	152167
PL_GAC_Mierzanowice	SE_TRB_ans017	Mbuti	0.345074	0.004059	85.008	511388
PL_GAC_Mierzanowice	SE_TRB_Gökhem2	Mbuti	0.357013	0.00412	86.657	283134
PL_GAC_Mierzanowice	SE_TRB_ros005	Mbuti	0.340458	0.004155	81.947	295592
PL_GAC_Mierzanowice	SE_TRB_ros003	Mbuti	0.33684	0.004462	75.488	176953
PL_GAC_Mierzanowice	DE_LBK_Stuttgart	Mbuti	0.336389	0.00382	88.062	511319
PL_GAC_Mierzanowice	DE_LBK_Karsdorf	Mbuti	0.349348	0.003954	88.364	422566
PL_GAC_Mierzanowice	Central_EU_Iceman	Mbuti	0.346803	0.003897	89.004	452215
PL_GAC_Mierzanowice	Central_EU_RISE487	Mbuti	0.329007	0.004983	66.023	78320
PL_GAC_Mierzanowice	Central_EU_RISE489	Mbuti	0.339811	0.004308	78.886	191006
PL_GAC_Mierzanowice	CZ_STK_kol2	Mbuti	0.336953	0.005612	60.046	56920
PL_GAC_Mierzanowice	CZ_STK_kol6	Mbuti	0.345066	0.003914	88.154	365314
PL_GAC_Mierzanowice	PL_GAC_Brzesc_Kujawski	Mbuti	0.342114	0.004068	84.094	426932
PL_GAC_Mierzanowice	PL_TRB_N18	Mbuti	0.339061	0.003833	88.459	416657
PL_GAC_Mierzanowice	PL_TRB_N20	Mbuti	0.340691	0.003917	86.976	289405
PL_GAC_Mierzanowice	PL_BKG_N25	Mbuti	0.340752	0.003979	85.643	457624
PL_GAC_Mierzanowice	PL_BKG_N26	Mbuti	0.336231	0.003902	86.175	444725
PL_GAC_Mierzanowice	PL_BKG_N27	Mbuti	0.335562	0.003764	89.156	423947
PL_GAC_Mierzanowice	PL_BKG_N28	Mbuti	0.341018	0.003821	89.244	420266
PL_GAC_Mierzanowice	PL_BKG_N31	Mbuti	0.334888	0.003753	89.225	482004
PL_GAC_Mierzanowice	PL_BKG_N36	Mbuti	0.33818	0.003797	89.066	410154
PL_GAC_Mierzanowice	PL_BKG_N42	Mbuti	0.336572	0.004164	80.829	234222
PL_GAC_Mierzanowice	PL_Zlota_Ksiaznice4	Mbuti	0.352616	0.004291	82.169	213787
PL_GAC_Mierzanowice	PL_Zlota_Ksiaznice2	Mbuti	0.3456	0.004092	84.451	292276
PL_GAC_Mierzanowice	PL_Zlota_Ksiaznice1	Mbuti	0.346967	0.004145	83.712	337138
PL_GAC_Mierzanowice	PL_GAC_Sandomierz2	Mbuti	0.350552	0.004317	81.204	198512
PL_GAC_Mierzanowice	PL_GAC_Sandomierz8	Mbuti	0.359542	0.004422	81.313	295313
PL_GAC_Mierzanowice	PL_Zlota_Wilczyce	Mbuti	0.348893	0.004322	80.72	185872
PL_GAC_Mierzanowice	PL_GAC_Koszyce1	Mbuti	0.348102	0.003987	87.32	478747
PL_GAC_Mierzanowice	PL_GAC_Koszyce3	Mbuti	0.35231	0.004048	87.034	380355
PL_GAC_Mierzanowice	PL_GAC_Koszyce5	Mbuti	0.346346	0.003855	89.852	498990
PL_GAC_Mierzanowice	PL_GAC_Koszyce7	Mbuti	0.34828	0.003994	87.205	447735
PL_GAC_Mierzanowice	PL_GAC_Koszyce8	Mbuti	0.348661	0.003979	87.619	482874
PL_GAC_Mierzanowice	PL_GAC_Koszyce12	Mbuti	0.348316	0.003929	88.646	493357
PL_GAC_Mierzanowice	PL_GAC_Koszyce14	Mbuti	0.345644	0.003879	89.114	480929
PL_GAC_Mierzanowice	HU_Neolithic_NE1	Mbuti	0.33983	0.003936	86.346	510050
PL_GAC_Mierzanowice	HU_Neolithic_NE5	Mbuti	0.333499	0.004	83.383	285922
PL_GAC_Mierzanowice	HU_Neolithic_NE6	Mbuti	0.340415	0.004064	83.77	320613
PL_GAC_Mierzanowice	HU_Neolithic_NE7	Mbuti	0.335196	0.003993	83.946	312412
PL_GAC_Mierzanowice	Anatolian_Neolithic_Bar31	Mbuti	0.33567	0.003777	88.863	471691
PL_GAC_Mierzanowice	Anatolian_Neolithic_Bar8	Mbuti	0.337354	0.003866	87.263	501565
PL_GAC_Sandomierz2	SE_TRB_ans003	Mbuti	0.342856	0.005062	67.737	78526
PL_GAC_Sandomierz2	SE_TRB_ans005	Mbuti	0.33731	0.005166	65.291	73862
PL_GAC_Sandomierz2	SE_TRB_ans008	Mbuti	0.34418	0.003817	90.159	460343
PL_GAC_Sandomierz2	SE_TRB_ans014	Mbuti	0.342578	0.003726	91.946	532362
PL_GAC_Sandomierz2	SE_TRB_ans016	Mbuti	0.339679	0.004256	79.818	167596
PL_GAC_Sandomierz2	SE_TRB_ans017	Mbuti	0.342814	0.003877	88.421	566704
PL_GAC_Sandomierz2	SE_TRB_Gökhem2	Mbuti	0.352326	0.00384	91.763	326104
PL_GAC_Sandomierz2	SE_TRB_ros005	Mbuti	0.340179	0.003949	86.153	326817
PL_GAC_Sandomierz2	SE_TRB_ros003	Mbuti	0.338172	0.004089	82.694	193920
PL_GAC_Sandomierz2	DE_LBK_Stuttgart	Mbuti	0.34102	0.003737	91.252	565822
PL_GAC_Sandomierz2	DE_LBK_Karsdorf	Mbuti	0.34863	0.003785	92.105	474111
PL_GAC_Sandomierz2	Central_EU_Iceman	Mbuti	0.352213	0.00379	92.937	501872
PL_GAC_Sandomierz2	Central_EU_RISE487	Mbuti	0.325883	0.004616	70.6	85312
PL_GAC_Sandomierz2	Central_EU_RISE489	Mbuti	0.341971	0.003967	86.2	210964
PL_GAC_Sandomierz2	CZ_STK_kol2	Mbuti	0.343304	0.005279	65.035	62462
PL_GAC_Sandomierz2	CZ_STK_kol6	Mbuti	0.345173	0.003952	87.349	410037
PL_GAC_Sandomierz2	PL_GAC_Brzesc_Kujawski	Mbuti	0.342972	0.003893	88.095	472138
PL_GAC_Sandomierz2	PL_TRB_N18	Mbuti	0.341389	0.003705	92.137	459503
PL_GAC_Sandomierz2	PL_TRB_N20	Mbuti	0.338938	0.003722	91.068	318144
PL_GAC_Sandomierz2	PL_BKG_N25	Mbuti	0.341196	0.003579	95.323	505943
PL_GAC_Sandomierz2	PL_BKG_N26	Mbuti	0.335153	0.003715	90.211	491223
PL_GAC_Sandomierz2	PL_BKG_N27	Mbuti	0.339367	0.003665	92.605	468451
PL_GAC_Sandomierz2	PL_BKG_N28	Mbuti	0.34093	0.00378	90.189	463369
PL_GAC_Sandomierz2	PL_BKG_N31	Mbuti	0.343397	0.003556	96.57	532185
PL_GAC_Sandomierz2	PL_BKG_N36	Mbuti	0.336345	0.003834	87.725	452811
PL_GAC_Sandomierz2	PL_BKG_N42	Mbuti	0.339589	0.004038	84.099	256535
PL_GAC_Sandomierz2	PL_Zlota_Ksiaznice4	Mbuti	0.35553	0.004229	84.069	238050
PL_GAC_Sandomierz2	PL_Zlota_Ksiaznice2	Mbuti	0.342436	0.003819	89.657	322367
PL_GAC_Sandomierz2	PL_Zlota_Ksiaznice1	Mbuti	0.346686	0.003967	87.384	375202
PL_GAC_Sandomierz2	PL_GAC_Mierzanowice	Mbuti	0.350552	0.004317	81.204	198512
PL_GAC_Sandomierz2	PL_GAC_Sandomierz8	Mbuti	0.378995	0.004526	83.739	325457
PL_GAC_Sandomierz2	PL_Zlota_Wilczyce	Mbuti	0.351285	0.004272	82.232	205818
PL_GAC_Sandomierz2	PL_GAC_Koszyce1	Mbuti	0.350966	0.003807	92.187	530968
PL_GAC_Sandomierz2	PL_GAC_Koszyce3	Mbuti	0.353157	0.003787	93.258	422406
PL_GAC_Sandomierz2	PL_GAC_Koszyce5	Mbuti	0.346242	0.0039	88.783	552288
PL_GAC_Sandomierz2	PL_GAC_Koszyce7	Mbuti	0.348207	0.003812	91.354	496802
PL_GAC_Sandomierz2	PL_GAC_Koszyce8	Mbuti	0.349075	0.003816	91.467	534392
PL_GAC_Sandomierz2	PL_GAC_Koszyce12	Mbuti	0.356995	0.004002	89.194	545930
PL_GAC_Sandomierz2	PL_GAC_Koszyce14	Mbuti	0.346444	0.003624	95.609	532388
PL_GAC_Sandomierz2	HU_Neolithic_NE1	Mbuti	0.341671	0.003751	91.09	564300
PL_GAC_Sandomierz2	HU_Neolithic_NE5	Mbuti	0.335549	0.003863	86.867	314021
PL_GAC_Sandomierz2	HU_Neolithic_NE6	Mbuti	0.339309	0.003777	89.841	354026
PL_GAC_Sandomierz2	HU_Neolithic_NE7	Mbuti	0.340295	0.003962	85.893	343568
PL_GAC_Sandomierz2	Anatolian_Neolithic_Bar31	Mbuti	0.336569	0.003756	89.617	519953
PL_GAC_Sandomierz2	Anatolian_Neolithic_Bar8	Mbuti	0.337962	0.00376	89.889	555205
PL_GAC_Sandomierz8	SE_TRB_ans003	Mbuti	0.3479	0.004762	73.056	117536
PL_GAC_Sandomierz8	SE_TRB_ans005	Mbuti	0.339199	0.004875	69.573	111866
PL_GAC_Sandomierz8	SE_TRB_ans008	Mbuti	0.342238	0.003865	88.558	695011
PL_GAC_Sandomierz8	SE_TRB_ans014	Mbuti	0.344417	0.003789	90.909	807705
PL_GAC_Sandomierz8	SE_TRB_ans016	Mbuti	0.341414	0.004246	80.406	254463
PL_GAC_Sandomierz8	SE_TRB_ans017	Mbuti	0.346873	0.004078	85.062	863255
PL_GAC_Sandomierz8	SE_TRB_Gökhem2	Mbuti	0.362839	0.004106	88.371	478319
PL_GAC_Sandomierz8	SE_TRB_ros005	Mbuti	0.344657	0.003973	86.751	495855
PL_GAC_Sandomierz8	SE_TRB_ros003	Mbuti	0.342162	0.004184	81.783	290808
PL_GAC_Sandomierz8	DE_LBK_Stuttgart	Mbuti	0.341769	0.003691	92.59	862016
PL_GAC_Sandomierz8	DE_LBK_Karsdorf	Mbuti	0.351539	0.003965	88.664	710339
PL_GAC_Sandomierz8	Central_EU_Iceman	Mbuti	0.347629	0.003782	91.918	756900
PL_GAC_Sandomierz8	Central_EU_RISE487	Mbuti	0.330607	0.004455	74.213	125720
PL_GAC_Sandomierz8	Central_EU_RISE489	Mbuti	0.341673	0.003962	86.236	313360
PL_GAC_Sandomierz8	CZ_STK_kol2	Mbuti	0.340205	0.004973	68.416	93789
PL_GAC_Sandomierz8	CZ_STK_kol6	Mbuti	0.346118	0.003889	88.992	607880
PL_GAC_Sandomierz8	PL_GAC_Brzesc_Kujawski	Mbuti	0.344246	0.003869	88.969	713534
PL_GAC_Sandomierz8	PL_TRB_N18	Mbuti	0.340406	0.003664	92.9	694277
PL_GAC_Sandomierz8	PL_TRB_N20	Mbuti	0.341894	0.0038	89.969	477755
PL_GAC_Sandomierz8	PL_BKG_N25	Mbuti	0.340184	0.003768	90.275	767692
PL_GAC_Sandomierz8	PL_BKG_N26	Mbuti	0.335961	0.003845	87.374	741649
PL_GAC_Sandomierz8	PL_BKG_N27	Mbuti	0.339117	0.003643	93.08	706367
PL_GAC_Sandomierz8	PL_BKG_N28	Mbuti	0.339723	0.00383	88.711	700053
PL_GAC_Sandomierz8	PL_BKG_N31	Mbuti	0.341549	0.003973	85.971	807569
PL_GAC_Sandomierz8	PL_BKG_N36	Mbuti	0.33861	0.003974	85.198	681426
PL_GAC_Sandomierz8	PL_BKG_N42	Mbuti	0.340367	0.00405	84.036	386220
PL_GAC_Sandomierz8	PL_Zlota_Ksiaznice4	Mbuti	0.353338	0.00391	90.37	357162
PL_GAC_Sandomierz8	PL_Zlota_Ksiaznice2	Mbuti	0.350139	0.004045	86.56	487570
PL_GAC_Sandomierz8	PL_Zlota_Ksiaznice1	Mbuti	0.348836	0.004116	84.747	564430
PL_GAC_Sandomierz8	PL_GAC_Mierzanowice	Mbuti	0.359542	0.004422	81.313	295313
PL_GAC_Sandomierz8	PL_GAC_Sandomierz2	Mbuti	0.378995	0.004526	83.739	325457
PL_GAC_Sandomierz8	PL_Zlota_Wilczyce	Mbuti	0.35048	0.004204	83.376	310198
PL_GAC_Sandomierz8	PL_GAC_Koszyce1	Mbuti	0.349822	0.003967	88.174	804087
PL_GAC_Sandomierz8	PL_GAC_Koszyce3	Mbuti	0.348091	0.003778	92.132	637211
PL_GAC_Sandomierz8	PL_GAC_Koszyce5	Mbuti	0.349994	0.00402	87.066	838927
PL_GAC_Sandomierz8	PL_GAC_Koszyce7	Mbuti	0.349449	0.003776	92.548	751332
PL_GAC_Sandomierz8	PL_GAC_Koszyce8	Mbuti	0.347531	0.003803	91.392	811252
PL_GAC_Sandomierz8	PL_GAC_Koszyce12	Mbuti	0.356214	0.003898	91.38	828184
PL_GAC_Sandomierz8	PL_GAC_Koszyce14	Mbuti	0.348867	0.003775	92.405	805198
PL_GAC_Sandomierz8	HU_Neolithic_NE1	Mbuti	0.34035	0.003952	86.128	860517
PL_GAC_Sandomierz8	HU_Neolithic_NE5	Mbuti	0.340658	0.003754	90.755	474393
PL_GAC_Sandomierz8	HU_Neolithic_NE6	Mbuti	0.342546	0.004026	85.09	534421
PL_GAC_Sandomierz8	HU_Neolithic_NE7	Mbuti	0.339196	0.003819	88.809	521659
PL_GAC_Sandomierz8	Anatolian_Neolithic_Bar31	Mbuti	0.335988	0.003733	90.01	787223
PL_GAC_Sandomierz8	Anatolian_Neolithic_Bar8	Mbuti	0.339166	0.003854	87.995	843512
PL_Zlota_Wilczyce	SE_TRB_ans003	Mbuti	0.341257	0.005287	64.543	73661
PL_Zlota_Wilczyce	SE_TRB_ans005	Mbuti	0.329839	0.005332	61.857	70023
PL_Zlota_Wilczyce	SE_TRB_ans008	Mbuti	0.341247	0.003817	89.404	435788
PL_Zlota_Wilczyce	SE_TRB_ans014	Mbuti	0.342576	0.00376	91.099	506395
PL_Zlota_Wilczyce	SE_TRB_ans016	Mbuti	0.341289	0.004215	80.966	159547
PL_Zlota_Wilczyce	SE_TRB_ans017	Mbuti	0.34024	0.004161	81.773	541292
PL_Zlota_Wilczyce	SE_TRB_Gökhem2	Mbuti	0.359849	0.003974	90.546	300267
PL_Zlota_Wilczyce	SE_TRB_ros005	Mbuti	0.342407	0.004071	84.113	310915
PL_Zlota_Wilczyce	SE_TRB_ros003	Mbuti	0.334643	0.00426	78.56	182858
PL_Zlota_Wilczyce	DE_LBK_Stuttgart	Mbuti	0.33717	0.003801	88.697	540587
PL_Zlota_Wilczyce	DE_LBK_Karsdorf	Mbuti	0.350956	0.003802	92.307	444623
PL_Zlota_Wilczyce	Central_EU_Iceman	Mbuti	0.347966	0.003788	91.855	472835
PL_Zlota_Wilczyce	Central_EU_RISE487	Mbuti	0.333627	0.005009	66.607	79368
PL_Zlota_Wilczyce	Central_EU_RISE489	Mbuti	0.341407	0.004239	80.547	196230
PL_Zlota_Wilczyce	CZ_STK_kol2	Mbuti	0.334772	0.005567	60.131	58660
PL_Zlota_Wilczyce	CZ_STK_kol6	Mbuti	0.345828	0.003949	87.579	381791
PL_Zlota_Wilczyce	PL_GAC_Brzesc_Kujawski	Mbuti	0.339381	0.003952	85.869	448639
PL_Zlota_Wilczyce	PL_TRB_N18	Mbuti	0.338684	0.003757	90.135	435354
PL_Zlota_Wilczyce	PL_TRB_N20	Mbuti	0.338799	0.003885	87.215	300780
PL_Zlota_Wilczyce	PL_BKG_N25	Mbuti	0.338054	0.003782	89.391	481870
PL_Zlota_Wilczyce	PL_BKG_N26	Mbuti	0.334551	0.003892	85.955	465453
PL_Zlota_Wilczyce	PL_BKG_N27	Mbuti	0.337057	0.003814	88.384	443532
PL_Zlota_Wilczyce	PL_BKG_N28	Mbuti	0.339649	0.003853	88.153	439153
PL_Zlota_Wilczyce	PL_BKG_N31	Mbuti	0.338235	0.00373	90.68	506876
PL_Zlota_Wilczyce	PL_BKG_N36	Mbuti	0.336548	0.003929	85.657	428328
PL_Zlota_Wilczyce	PL_BKG_N42	Mbuti	0.337585	0.00419	80.564	243353
PL_Zlota_Wilczyce	PL_Zlota_Ksiaznice4	Mbuti	0.348198	0.004172	83.454	225218
PL_Zlota_Wilczyce	PL_Zlota_Ksiaznice2	Mbuti	0.345869	0.003948	87.598	306683
PL_Zlota_Wilczyce	PL_Zlota_Ksiaznice1	Mbuti	0.347496	0.004008	86.694	353990
PL_Zlota_Wilczyce	PL_GAC_Mierzanowice	Mbuti	0.348893	0.004322	80.72	185872
PL_Zlota_Wilczyce	PL_GAC_Sandomierz2	Mbuti	0.351285	0.004272	82.232	205818
PL_Zlota_Wilczyce	PL_GAC_Sandomierz8	Mbuti	0.35048	0.004204	83.376	310198
PL_Zlota_Wilczyce	PL_GAC_Koszyce1	Mbuti	0.350127	0.003887	90.085	504297
PL_Zlota_Wilczyce	PL_GAC_Koszyce3	Mbuti	0.348648	0.003815	91.39	400034
PL_Zlota_Wilczyce	PL_GAC_Koszyce5	Mbuti	0.349857	0.003773	92.729	525841
PL_Zlota_Wilczyce	PL_GAC_Koszyce7	Mbuti	0.348799	0.003823	91.236	471084
PL_Zlota_Wilczyce	PL_GAC_Koszyce8	Mbuti	0.34566	0.003887	88.928	508565
PL_Zlota_Wilczyce	PL_GAC_Koszyce12	Mbuti	0.349698	0.004092	85.467	519766
PL_Zlota_Wilczyce	PL_GAC_Koszyce14	Mbuti	0.349555	0.003716	94.071	504644
PL_Zlota_Wilczyce	HU_Neolithic_NE1	Mbuti	0.337426	0.003882	86.931	539412
PL_Zlota_Wilczyce	HU_Neolithic_NE5	Mbuti	0.336878	0.004045	83.28	298333
PL_Zlota_Wilczyce	HU_Neolithic_NE6	Mbuti	0.339881	0.003859	88.08	336070
PL_Zlota_Wilczyce	HU_Neolithic_NE7	Mbuti	0.340589	0.003802	89.587	327584
PL_Zlota_Wilczyce	Anatolian_Neolithic_Bar31	Mbuti	0.332901	0.003801	87.587	493580
PL_Zlota_Wilczyce	Anatolian_Neolithic_Bar8	Mbuti	0.337414	0.003796	88.88	528657
PL_GAC_Koszyce1	SE_TRB_ans003	Mbuti	0.345595	0.004336	79.698	191203
PL_GAC_Koszyce1	SE_TRB_ans005	Mbuti	0.342938	0.004447	77.109	181994
PL_GAC_Koszyce1	SE_TRB_ans008	Mbuti	0.345234	0.003923	88.013	1137229
PL_GAC_Koszyce1	SE_TRB_ans014	Mbuti	0.347225	0.003899	89.062	1336384
PL_GAC_Koszyce1	SE_TRB_ans016	Mbuti	0.343317	0.004101	83.717	416736
PL_GAC_Koszyce1	SE_TRB_ans017	Mbuti	0.346998	0.004088	84.887	1436220
PL_GAC_Koszyce1	SE_TRB_Gökhem2	Mbuti	0.363505	0.003941	92.231	777268
PL_GAC_Koszyce1	SE_TRB_ros005	Mbuti	0.342786	0.003929	87.243	817724
PL_GAC_Koszyce1	SE_TRB_ros003	Mbuti	0.339743	0.004191	81.066	474652
PL_GAC_Koszyce1	DE_LBK_Stuttgart	Mbuti	0.342367	0.003587	95.441	1433489
PL_GAC_Koszyce1	DE_LBK_Karsdorf	Mbuti	0.354781	0.003851	92.128	1162964
PL_GAC_Koszyce1	Central_EU_Iceman	Mbuti	0.347771	0.003648	95.34	1228688
PL_GAC_Koszyce1	Central_EU_RISE487	Mbuti	0.328064	0.004008	81.856	202272
PL_GAC_Koszyce1	Central_EU_RISE489	Mbuti	0.339492	0.003746	90.623	505467
PL_GAC_Koszyce1	CZ_STK_kol2	Mbuti	0.345201	0.004572	75.511	151776
PL_GAC_Koszyce1	CZ_STK_kol6	Mbuti	0.348084	0.003673	94.771	989076
PL_GAC_Koszyce1	PL_GAC_Brzesc_Kujawski	Mbuti	0.347164	0.003778	91.899	1169450
PL_GAC_Koszyce1	PL_TRB_N18	Mbuti	0.343992	0.003665	93.862	1135913
PL_GAC_Koszyce1	PL_TRB_N20	Mbuti	0.341532	0.003659	93.349	777896
PL_GAC_Koszyce1	PL_BKG_N25	Mbuti	0.343517	0.003741	91.827	1261317
PL_GAC_Koszyce1	PL_BKG_N26	Mbuti	0.339261	0.003833	88.518	1214866
PL_GAC_Koszyce1	PL_BKG_N27	Mbuti	0.34027	0.003579	95.081	1157878
PL_GAC_Koszyce1	PL_BKG_N28	Mbuti	0.34238	0.003633	94.246	1144259
PL_GAC_Koszyce1	PL_BKG_N31	Mbuti	0.341239	0.003541	96.371	1330902
PL_GAC_Koszyce1	PL_BKG_N36	Mbuti	0.33955	0.003741	90.775	1115461
PL_GAC_Koszyce1	PL_BKG_N42	Mbuti	0.341568	0.00373	91.567	624888
PL_GAC_Koszyce1	PL_Zlota_Ksiaznice4	Mbuti	0.349746	0.003989	87.681	588896
PL_GAC_Koszyce1	PL_Zlota_Ksiaznice2	Mbuti	0.345657	0.003765	91.808	800616
PL_GAC_Koszyce1	PL_Zlota_Ksiaznice1	Mbuti	0.350123	0.003946	88.726	926908
PL_GAC_Koszyce1	PL_GAC_Mierzanowice	Mbuti	0.348102	0.003987	87.32	478747
PL_GAC_Koszyce1	PL_GAC_Sandomierz2	Mbuti	0.350966	0.003807	92.187	530968
PL_GAC_Koszyce1	PL_GAC_Sandomierz8	Mbuti	0.349822	0.003967	88.174	804087
PL_GAC_Koszyce1	PL_Zlota_Wilczyce	Mbuti	0.350127	0.003887	90.085	504297
PL_GAC_Koszyce1	PL_GAC_Koszyce3	Mbuti	0.34636	0.003626	95.516	1046999
PL_GAC_Koszyce1	PL_GAC_Koszyce5	Mbuti	0.347935	0.003617	96.202	1387618
PL_GAC_Koszyce1	PL_GAC_Koszyce7	Mbuti	0.349257	0.00364	95.946	1232344
PL_GAC_Koszyce1	PL_GAC_Koszyce8	Mbuti	0.350574	0.00386	90.824	1335836
PL_GAC_Koszyce1	PL_GAC_Koszyce12	Mbuti	0.347034	0.00353	98.299	1370338
PL_GAC_Koszyce1	PL_GAC_Koszyce14	Mbuti	0.34726	0.003552	97.771	1326566
PL_GAC_Koszyce1	HU_Neolithic_NE1	Mbuti	0.34579	0.003832	90.246	1429364
PL_GAC_Koszyce1	HU_Neolithic_NE5	Mbuti	0.338402	0.003719	91.003	772100
PL_GAC_Koszyce1	HU_Neolithic_NE6	Mbuti	0.344545	0.003824	90.101	870576
PL_GAC_Koszyce1	HU_Neolithic_NE7	Mbuti	0.341046	0.003938	86.612	849468
PL_GAC_Koszyce1	Anatolian_Neolithic_Bar31	Mbuti	0.338483	0.003718	91.032	1296464
PL_GAC_Koszyce1	Anatolian_Neolithic_Bar8	Mbuti	0.340655	0.003745	90.961	1397544
PL_GAC_Koszyce3	SE_TRB_ans003	Mbuti	0.346457	0.004432	78.17	151304
PL_GAC_Koszyce3	SE_TRB_ans005	Mbuti	0.337604	0.004412	76.522	143745
PL_GAC_Koszyce3	SE_TRB_ans008	Mbuti	0.343677	0.003652	94.097	899198
PL_GAC_Koszyce3	SE_TRB_ans014	Mbuti	0.343489	0.003537	97.106	1053774
PL_GAC_Koszyce3	SE_TRB_ans016	Mbuti	0.343128	0.003744	91.644	328272
PL_GAC_Koszyce3	SE_TRB_ans017	Mbuti	0.341682	0.00365	93.617	1131132
PL_GAC_Koszyce3	SE_TRB_Gökhem2	Mbuti	0.355902	0.003735	95.276	624570
PL_GAC_Koszyce3	SE_TRB_ros005	Mbuti	0.343039	0.003607	95.115	644937
PL_GAC_Koszyce3	SE_TRB_ros003	Mbuti	0.335357	0.003816	87.882	373788
PL_GAC_Koszyce3	DE_LBK_Stuttgart	Mbuti	0.339748	0.003497	97.159	1128390
PL_GAC_Koszyce3	DE_LBK_Karsdorf	Mbuti	0.348746	0.003566	97.803	926403
PL_GAC_Koszyce3	Central_EU_Iceman	Mbuti	0.349122	0.003639	95.935	972665
PL_GAC_Koszyce3	Central_EU_RISE487	Mbuti	0.323615	0.004007	80.757	159989
PL_GAC_Koszyce3	Central_EU_RISE489	Mbuti	0.338705	0.003725	90.924	399293
PL_GAC_Koszyce3	CZ_STK_kol2	Mbuti	0.335647	0.004663	71.988	120266
PL_GAC_Koszyce3	CZ_STK_kol6	Mbuti	0.345078	0.003606	95.686	789792
PL_GAC_Koszyce3	PL_GAC_Brzesc_Kujawski	Mbuti	0.339729	0.003606	94.21	924578
PL_GAC_Koszyce3	PL_TRB_N18	Mbuti	0.336169	0.003654	92.006	896408
PL_GAC_Koszyce3	PL_TRB_N20	Mbuti	0.338484	0.00362	93.508	615062
PL_GAC_Koszyce3	PL_BKG_N25	Mbuti	0.341554	0.003385	100.899	994669
PL_GAC_Koszyce3	PL_BKG_N26	Mbuti	0.336908	0.00354	95.159	958454
PL_GAC_Koszyce3	PL_BKG_N27	Mbuti	0.336434	0.003623	92.861	914296
PL_GAC_Koszyce3	PL_BKG_N28	Mbuti	0.338983	0.003623	93.566	903006
PL_GAC_Koszyce3	PL_BKG_N31	Mbuti	0.340891	0.00354	96.292	1048744
PL_GAC_Koszyce3	PL_BKG_N36	Mbuti	0.335805	0.003513	95.6	880465
PL_GAC_Koszyce3	PL_BKG_N42	Mbuti	0.337292	0.003885	86.811	493669
PL_GAC_Koszyce3	PL_Zlota_Ksiaznice4	Mbuti	0.348595	0.003769	92.486	467513
PL_GAC_Koszyce3	PL_Zlota_Ksiaznice2	Mbuti	0.348373	0.003797	91.754	630766
PL_GAC_Koszyce3	PL_Zlota_Ksiaznice1	Mbuti	0.350757	0.003848	91.154	733216
PL_GAC_Koszyce3	PL_GAC_Mierzanowice	Mbuti	0.35231	0.004048	87.034	380355
PL_GAC_Koszyce3	PL_GAC_Sandomierz2	Mbuti	0.353157	0.003787	93.258	422406
PL_GAC_Koszyce3	PL_GAC_Sandomierz8	Mbuti	0.348091	0.003778	92.132	637211
PL_GAC_Koszyce3	PL_Zlota_Wilczyce	Mbuti	0.348648	0.003815	91.39	400034
PL_GAC_Koszyce3	PL_GAC_Koszyce1	Mbuti	0.34636	0.003626	95.516	1046999
PL_GAC_Koszyce3	PL_GAC_Koszyce5	Mbuti	0.349841	0.003536	98.938	1093563
PL_GAC_Koszyce3	PL_GAC_Koszyce7	Mbuti	0.348407	0.003584	97.208	975241
PL_GAC_Koszyce3	PL_GAC_Koszyce8	Mbuti	0.34887	0.003684	94.704	1055082
PL_GAC_Koszyce3	PL_GAC_Koszyce12	Mbuti	0.348677	0.003538	98.541	1080735
PL_GAC_Koszyce3	PL_GAC_Koszyce14	Mbuti	0.346594	0.003518	98.523	1047548
PL_GAC_Koszyce3	HU_Neolithic_NE1	Mbuti	0.339686	0.003578	94.947	1126663
PL_GAC_Koszyce3	HU_Neolithic_NE5	Mbuti	0.335888	0.003598	93.363	609860
PL_GAC_Koszyce3	HU_Neolithic_NE6	Mbuti	0.338648	0.003512	96.425	688870
PL_GAC_Koszyce3	HU_Neolithic_NE7	Mbuti	0.339888	0.003672	92.551	669714
PL_GAC_Koszyce3	Anatolian_Neolithic_Bar31	Mbuti	0.332352	0.0034	97.739	1023036
PL_GAC_Koszyce3	Anatolian_Neolithic_Bar8	Mbuti	0.335706	0.003631	92.453	1101229
PL_GAC_Koszyce5	SE_TRB_ans003	Mbuti	0.345829	0.004225	81.856	199516
PL_GAC_Koszyce5	SE_TRB_ans005	Mbuti	0.33834	0.004123	82.054	189842
PL_GAC_Koszyce5	SE_TRB_ans008	Mbuti	0.34365	0.003782	90.87	1189915
PL_GAC_Koszyce5	SE_TRB_ans014	Mbuti	0.342636	0.00355	96.506	1401187
PL_GAC_Koszyce5	SE_TRB_ans016	Mbuti	0.343967	0.003685	93.341	435505
PL_GAC_Koszyce5	SE_TRB_ans017	Mbuti	0.340358	0.003606	94.397	1509271
PL_GAC_Koszyce5	SE_TRB_Gökhem2	Mbuti	0.359018	0.003646	98.465	808681
PL_GAC_Koszyce5	SE_TRB_ros005	Mbuti	0.342283	0.003675	93.138	855688
PL_GAC_Koszyce5	SE_TRB_ros003	Mbuti	0.338084	0.003717	90.959	495435
PL_GAC_Koszyce5	DE_LBK_Stuttgart	Mbuti	0.340055	0.00352	96.618	1504769
PL_GAC_Koszyce5	DE_LBK_Karsdorf	Mbuti	0.350422	0.003523	99.477	1215882
PL_GAC_Koszyce5	Central_EU_Iceman	Mbuti	0.351052	0.003642	96.39	1280324
PL_GAC_Koszyce5	Central_EU_RISE487	Mbuti	0.32906	0.004025	81.755	210449
PL_GAC_Koszyce5	Central_EU_RISE489	Mbuti	0.339467	0.003685	92.124	525555
PL_GAC_Koszyce5	CZ_STK_kol2	Mbuti	0.3425	0.004446	77.028	158457
PL_GAC_Koszyce5	CZ_STK_kol6	Mbuti	0.346561	0.003613	95.918	1031155
PL_GAC_Koszyce5	PL_GAC_Brzesc_Kujawski	Mbuti	0.342508	0.003682	93.019	1223315
PL_GAC_Koszyce5	PL_TRB_N18	Mbuti	0.340012	0.003497	97.24	1187992
PL_GAC_Koszyce5	PL_TRB_N20	Mbuti	0.340565	0.003604	94.488	811610
PL_GAC_Koszyce5	PL_BKG_N25	Mbuti	0.341336	0.003448	99.006	1320569
PL_GAC_Koszyce5	PL_BKG_N26	Mbuti	0.337005	0.003593	93.797	1269866
PL_GAC_Koszyce5	PL_BKG_N27	Mbuti	0.336962	0.003573	94.312	1210969
PL_GAC_Koszyce5	PL_BKG_N28	Mbuti	0.335396	0.00347	96.646	1197015
PL_GAC_Koszyce5	PL_BKG_N31	Mbuti	0.342146	0.003744	91.382	1391955
PL_GAC_Koszyce5	PL_BKG_N36	Mbuti	0.339617	0.003718	91.347	1164331
PL_GAC_Koszyce5	PL_BKG_N42	Mbuti	0.336835	0.003687	91.359	652255
PL_GAC_Koszyce5	PL_Zlota_Ksiaznice4	Mbuti	0.354091	0.00373	94.928	615512
PL_GAC_Koszyce5	PL_Zlota_Ksiaznice2	Mbuti	0.346366	0.003617	95.768	836357
PL_GAC_Koszyce5	PL_Zlota_Ksiaznice1	Mbuti	0.354673	0.003616	98.092	967267
PL_GAC_Koszyce5	PL_GAC_Mierzanowice	Mbuti	0.346346	0.003855	89.852	498990
PL_GAC_Koszyce5	PL_GAC_Sandomierz2	Mbuti	0.346242	0.0039	88.783	552288
PL_GAC_Koszyce5	PL_GAC_Sandomierz8	Mbuti	0.349994	0.00402	87.066	838927
PL_GAC_Koszyce5	PL_Zlota_Wilczyce	Mbuti	0.349857	0.003773	92.729	525841
PL_GAC_Koszyce5	PL_GAC_Koszyce1	Mbuti	0.347935	0.003617	96.202	1387618
PL_GAC_Koszyce5	PL_GAC_Koszyce3	Mbuti	0.349841	0.003536	98.938	1093563
PL_GAC_Koszyce5	PL_GAC_Koszyce8	Mbuti	0.347206	0.003663	94.777	1398765
PL_GAC_Koszyce5	PL_GAC_Koszyce12	Mbuti	0.349954	0.003698	94.627	1433360
PL_GAC_Koszyce5	HU_Neolithic_NE1	Mbuti	0.341477	0.003639	93.831	1501698
PL_GAC_Koszyce5	HU_Neolithic_NE5	Mbuti	0.340832	0.003568	95.531	805469
PL_GAC_Koszyce5	HU_Neolithic_NE6	Mbuti	0.340367	0.003678	92.542	908793
PL_GAC_Koszyce5	HU_Neolithic_NE7	Mbuti	0.340875	0.003563	95.678	887236
PL_GAC_Koszyce5	Anatolian_Neolithic_Bar31	Mbuti	0.336528	0.003553	94.708	1357226
PL_GAC_Koszyce5	Anatolian_Neolithic_Bar8	Mbuti	0.338928	0.00364	93.118	1464993
PL_GAC_Koszyce7	SE_TRB_ans003	Mbuti	0.349315	0.004266	81.881	178540
PL_GAC_Koszyce7	SE_TRB_ans005	Mbuti	0.339379	0.004259	79.677	169484
PL_GAC_Koszyce7	SE_TRB_ans008	Mbuti	0.343639	0.003784	90.806	1059291
PL_GAC_Koszyce7	SE_TRB_ans014	Mbuti	0.344792	0.003504	98.393	1239605
PL_GAC_Koszyce7	SE_TRB_ans016	Mbuti	0.339442	0.003863	87.874	387424
PL_GAC_Koszyce7	SE_TRB_ans017	Mbuti	0.342312	0.003714	92.161	1330420
PL_GAC_Koszyce7	SE_TRB_Gökhem2	Mbuti	0.359531	0.00385	93.386	729560
PL_GAC_Koszyce7	SE_TRB_ros005	Mbuti	0.344342	0.003699	93.079	759239
PL_GAC_Koszyce7	SE_TRB_ros003	Mbuti	0.340053	0.003782	89.905	441248
PL_GAC_Koszyce7	DE_LBK_Stuttgart	Mbuti	0.341224	0.003469	98.36	1327910
PL_GAC_Koszyce7	DE_LBK_Karsdorf	Mbuti	0.349809	0.003783	92.471	1086586
PL_GAC_Koszyce7	Central_EU_Iceman	Mbuti	0.351059	0.003796	92.476	1149453
PL_GAC_Koszyce7	Central_EU_RISE487	Mbuti	0.330323	0.004128	80.018	189030
PL_GAC_Koszyce7	Central_EU_RISE489	Mbuti	0.340527	0.003838	88.722	473307
PL_GAC_Koszyce7	CZ_STK_kol2	Mbuti	0.340968	0.004553	74.895	141718
PL_GAC_Koszyce7	CZ_STK_kol6	Mbuti	0.347488	0.003629	95.763	925974
PL_GAC_Koszyce7	PL_GAC_Brzesc_Kujawski	Mbuti	0.345346	0.003677	93.918	1089103
PL_GAC_Koszyce7	PL_TRB_N18	Mbuti	0.342128	0.003582	95.508	1057755
PL_GAC_Koszyce7	PL_TRB_N20	Mbuti	0.340121	0.003537	96.154	725190
PL_GAC_Koszyce7	PL_BKG_N25	Mbuti	0.33937	0.003562	95.269	1173183
PL_GAC_Koszyce7	PL_BKG_N26	Mbuti	0.339949	0.003593	94.603	1130504
PL_GAC_Koszyce7	PL_BKG_N27	Mbuti	0.339632	0.003621	93.799	1077838
PL_GAC_Koszyce7	PL_BKG_N28	Mbuti	0.338979	0.003614	93.804	1065767
PL_GAC_Koszyce7	PL_BKG_N31	Mbuti	0.337681	0.003572	94.531	1237271
PL_GAC_Koszyce7	PL_BKG_N36	Mbuti	0.337009	0.003663	92	1038778
PL_GAC_Koszyce7	PL_BKG_N42	Mbuti	0.338905	0.003714	91.248	584677
PL_GAC_Koszyce7	PL_Zlota_Ksiaznice4	Mbuti	0.353207	0.003822	92.426	547228
PL_GAC_Koszyce7	PL_Zlota_Ksiaznice2	Mbuti	0.346578	0.003695	93.785	744151
PL_GAC_Koszyce7	PL_Zlota_Ksiaznice1	Mbuti	0.355158	0.003872	91.72	860848
PL_GAC_Koszyce7	PL_GAC_Mierzanowice	Mbuti	0.34828	0.003994	87.205	447735
PL_GAC_Koszyce7	PL_GAC_Sandomierz2	Mbuti	0.348207	0.003812	91.354	496802
PL_GAC_Koszyce7	PL_GAC_Sandomierz8	Mbuti	0.349449	0.003776	92.548	751332
PL_GAC_Koszyce7	PL_Zlota_Wilczyce	Mbuti	0.348799	0.003823	91.236	471084
PL_GAC_Koszyce7	PL_GAC_Koszyce1	Mbuti	0.349257	0.00364	95.946	1232344
PL_GAC_Koszyce7	PL_GAC_Koszyce3	Mbuti	0.348407	0.003584	97.208	975241
PL_GAC_Koszyce7	PL_GAC_Koszyce8	Mbuti	0.347473	0.00389	89.323	1242106
PL_GAC_Koszyce7	PL_GAC_Koszyce12	Mbuti	0.348769	0.003561	97.928	1272212
PL_GAC_Koszyce7	HU_Neolithic_NE1	Mbuti	0.342019	0.003728	91.755	1324242
PL_GAC_Koszyce7	HU_Neolithic_NE5	Mbuti	0.342231	0.003714	92.156	719294
PL_GAC_Koszyce7	HU_Neolithic_NE6	Mbuti	0.340583	0.003635	93.689	813306
PL_GAC_Koszyce7	HU_Neolithic_NE7	Mbuti	0.342302	0.00375	91.291	791701
PL_GAC_Koszyce7	Anatolian_Neolithic_Bar31	Mbuti	0.33414	0.003421	97.672	1204914
PL_GAC_Koszyce7	Anatolian_Neolithic_Bar8	Mbuti	0.338235	0.003672	92.12	1296321
PL_GAC_Koszyce8	SE_TRB_ans003	Mbuti	0.344745	0.004321	79.78	192466
PL_GAC_Koszyce8	SE_TRB_ans005	Mbuti	0.337374	0.004363	77.328	183832
PL_GAC_Koszyce8	SE_TRB_ans008	Mbuti	0.343613	0.003783	90.825	1149202
PL_GAC_Koszyce8	SE_TRB_ans014	Mbuti	0.346418	0.003667	94.474	1347661
PL_GAC_Koszyce8	SE_TRB_ans016	Mbuti	0.340492	0.004029	84.501	420793
PL_GAC_Koszyce8	SE_TRB_ans017	Mbuti	0.344237	0.003858	89.224	1447869
PL_GAC_Koszyce8	SE_TRB_Gökhem2	Mbuti	0.35864	0.003738	95.948	778773
PL_GAC_Koszyce8	SE_TRB_ros005	Mbuti	0.343126	0.003941	87.069	823860
PL_GAC_Koszyce8	SE_TRB_ros003	Mbuti	0.335681	0.003925	85.53	479872
PL_GAC_Koszyce8	DE_LBK_Stuttgart	Mbuti	0.340868	0.003582	95.156	1445569
PL_GAC_Koszyce8	DE_LBK_Karsdorf	Mbuti	0.348529	0.0038	91.718	1171614
PL_GAC_Koszyce8	Central_EU_Iceman	Mbuti	0.344287	0.003731	92.267	1239326
PL_GAC_Koszyce8	Central_EU_RISE487	Mbuti	0.32454	0.003965	81.851	205058
PL_GAC_Koszyce8	Central_EU_RISE489	Mbuti	0.341679	0.00374	91.366	509591
PL_GAC_Koszyce8	CZ_STK_kol2	Mbuti	0.338822	0.004385	77.268	153254
PL_GAC_Koszyce8	CZ_STK_kol6	Mbuti	0.346726	0.003708	93.519	996018
PL_GAC_Koszyce8	PL_GAC_Brzesc_Kujawski	Mbuti	0.344089	0.003749	91.789	1179843
PL_GAC_Koszyce8	PL_TRB_N18	Mbuti	0.341347	0.003689	92.524	1147025
PL_GAC_Koszyce8	PL_TRB_N20	Mbuti	0.340312	0.003664	92.879	786072
PL_GAC_Koszyce8	PL_BKG_N25	Mbuti	0.340982	0.003788	90.006	1272813
PL_GAC_Koszyce8	PL_BKG_N26	Mbuti	0.334531	0.003675	91.027	1226915
PL_GAC_Koszyce8	PL_BKG_N27	Mbuti	0.338992	0.003498	96.922	1168603
PL_GAC_Koszyce8	PL_BKG_N28	Mbuti	0.339405	0.003655	92.866	1155404
PL_GAC_Koszyce8	PL_BKG_N31	Mbuti	0.338072	0.00359	94.162	1343166
PL_GAC_Koszyce8	PL_BKG_N36	Mbuti	0.337975	0.003637	92.924	1125917
PL_GAC_Koszyce8	PL_BKG_N42	Mbuti	0.336889	0.003814	88.323	632045
PL_GAC_Koszyce8	PL_Zlota_Ksiaznice4	Mbuti	0.349736	0.003732	93.708	593854
PL_GAC_Koszyce8	PL_Zlota_Ksiaznice2	Mbuti	0.345376	0.003656	94.462	807355
PL_GAC_Koszyce8	PL_Zlota_Ksiaznice1	Mbuti	0.355383	0.004056	87.628	933129
PL_GAC_Koszyce8	PL_GAC_Mierzanowice	Mbuti	0.348661	0.003979	87.619	482874
PL_GAC_Koszyce8	PL_GAC_Sandomierz2	Mbuti	0.349075	0.003816	91.467	534392
PL_GAC_Koszyce8	PL_GAC_Sandomierz8	Mbuti	0.347531	0.003803	91.392	811252
PL_GAC_Koszyce8	PL_Zlota_Wilczyce	Mbuti	0.34566	0.003887	88.928	508565
PL_GAC_Koszyce8	PL_GAC_Koszyce1	Mbuti	0.350574	0.00386	90.824	1335836
PL_GAC_Koszyce8	PL_GAC_Koszyce3	Mbuti	0.34887	0.003684	94.704	1055082
PL_GAC_Koszyce8	PL_GAC_Koszyce5	Mbuti	0.347206	0.003663	94.777	1398765
PL_GAC_Koszyce8	PL_GAC_Koszyce7	Mbuti	0.347473	0.00389	89.323	1242106
PL_GAC_Koszyce8	PL_GAC_Koszyce12	Mbuti	0.350661	0.003907	89.761	1380045
PL_GAC_Koszyce8	PL_GAC_Koszyce14	Mbuti	0.345522	0.003654	94.56	1337982
PL_GAC_Koszyce8	HU_Neolithic_NE1	Mbuti	0.341743	0.003817	89.535	1441925
PL_GAC_Koszyce8	HU_Neolithic_NE5	Mbuti	0.337844	0.003701	91.275	779829
PL_GAC_Koszyce8	HU_Neolithic_NE6	Mbuti	0.336528	0.003917	85.918	879259
PL_GAC_Koszyce8	HU_Neolithic_NE7	Mbuti	0.341378	0.003803	89.765	857116
PL_GAC_Koszyce8	Anatolian_Neolithic_Bar31	Mbuti	0.334128	0.003635	91.924	1310333
PL_GAC_Koszyce8	Anatolian_Neolithic_Bar8	Mbuti	0.338278	0.00385	87.869	1410020
PL_GAC_Koszyce12	SE_TRB_ans003	Mbuti	0.346121	0.004248	81.474	197156
PL_GAC_Koszyce12	SE_TRB_ans005	Mbuti	0.333887	0.004193	79.636	187780
PL_GAC_Koszyce12	SE_TRB_ans008	Mbuti	0.343272	0.003703	92.694	1175699
PL_GAC_Koszyce12	SE_TRB_ans014	Mbuti	0.344064	0.00352	97.74	1382716
PL_GAC_Koszyce12	SE_TRB_ans016	Mbuti	0.341707	0.003738	91.413	430424
PL_GAC_Koszyce12	SE_TRB_ans017	Mbuti	0.344692	0.00389	88.617	1486534
PL_GAC_Koszyce12	SE_TRB_Gökhem2	Mbuti	0.36116	0.003671	98.377	799443
PL_GAC_Koszyce12	SE_TRB_ros005	Mbuti	0.340143	0.003707	91.762	844614
PL_GAC_Koszyce12	SE_TRB_ros003	Mbuti	0.337021	0.003768	89.455	489774
PL_GAC_Koszyce12	DE_LBK_Stuttgart	Mbuti	0.340044	0.003555	95.649	1483714
PL_GAC_Koszyce12	DE_LBK_Karsdorf	Mbuti	0.348943	0.003613	96.581	1201497
PL_GAC_Koszyce12	Central_EU_Iceman	Mbuti	0.348306	0.003589	97.048	1266405
PL_GAC_Koszyce12	Central_EU_RISE487	Mbuti	0.329315	0.00397	82.958	208253
PL_GAC_Koszyce12	Central_EU_RISE489	Mbuti	0.340363	0.003799	89.598	520322
PL_GAC_Koszyce12	CZ_STK_kol2	Mbuti	0.339872	0.004376	77.668	156472
PL_GAC_Koszyce12	CZ_STK_kol6	Mbuti	0.345935	0.003599	96.114	1019389
PL_GAC_Koszyce12	PL_GAC_Brzesc_Kujawski	Mbuti	0.344054	0.003834	89.747	1207966
PL_GAC_Koszyce12	PL_TRB_N18	Mbuti	0.340291	0.003674	92.612	1173734
PL_GAC_Koszyce12	PL_TRB_N20	Mbuti	0.336539	0.003604	93.367	802954
PL_GAC_Koszyce12	PL_BKG_N25	Mbuti	0.340184	0.003543	96.004	1304131
PL_GAC_Koszyce12	PL_BKG_N26	Mbuti	0.336185	0.003621	92.852	1254732
PL_GAC_Koszyce12	PL_BKG_N27	Mbuti	0.338726	0.003421	99.018	1195813
PL_GAC_Koszyce12	PL_BKG_N28	Mbuti	0.33783	0.003522	95.92	1181924
PL_GAC_Koszyce12	PL_BKG_N31	Mbuti	0.338895	0.00349	97.101	1375559
PL_GAC_Koszyce12	PL_BKG_N36	Mbuti	0.337169	0.003689	91.408	1151252
PL_GAC_Koszyce12	PL_BKG_N42	Mbuti	0.337537	0.003789	89.081	644878
PL_GAC_Koszyce12	PL_Zlota_Ksiaznice4	Mbuti	0.352419	0.003706	95.104	607954
PL_GAC_Koszyce12	PL_Zlota_Ksiaznice2	Mbuti	0.344468	0.00355	97.039	826307
PL_GAC_Koszyce12	PL_Zlota_Ksiaznice1	Mbuti	0.348182	0.003679	94.646	956863
PL_GAC_Koszyce12	PL_GAC_Mierzanowice	Mbuti	0.348316	0.003929	88.646	493357
PL_GAC_Koszyce12	PL_GAC_Sandomierz2	Mbuti	0.356995	0.004002	89.194	545930
PL_GAC_Koszyce12	PL_GAC_Sandomierz8	Mbuti	0.356214	0.003898	91.38	828184
PL_GAC_Koszyce12	PL_Zlota_Wilczyce	Mbuti	0.349698	0.004092	85.467	519766
PL_GAC_Koszyce12	PL_GAC_Koszyce1	Mbuti	0.347034	0.00353	98.299	1370338
PL_GAC_Koszyce12	PL_GAC_Koszyce3	Mbuti	0.348677	0.003538	98.541	1080735
PL_GAC_Koszyce12	PL_GAC_Koszyce5	Mbuti	0.349954	0.003698	94.627	1433360
PL_GAC_Koszyce12	PL_GAC_Koszyce7	Mbuti	0.348769	0.003561	97.928	1272212
PL_GAC_Koszyce12	PL_GAC_Koszyce8	Mbuti	0.350661	0.003907	89.761	1380045
PL_GAC_Koszyce12	PL_GAC_Koszyce14	Mbuti	0.348691	0.003695	94.377	1369550
PL_GAC_Koszyce12	HU_Neolithic_NE1	Mbuti	0.340636	0.003577	95.229	1480660
PL_GAC_Koszyce12	HU_Neolithic_NE5	Mbuti	0.3377	0.003634	92.936	796407
PL_GAC_Koszyce12	HU_Neolithic_NE6	Mbuti	0.339456	0.003537	95.984	898637
PL_GAC_Koszyce12	HU_Neolithic_NE7	Mbuti	0.33789	0.003574	94.543	877382
PL_GAC_Koszyce12	Anatolian_Neolithic_Bar31	Mbuti	0.335569	0.003519	95.361	1340965
PL_GAC_Koszyce12	Anatolian_Neolithic_Bar8	Mbuti	0.339429	0.003609	94.045	1445373
PL_GAC_Koszyce14	SE_TRB_ans003	Mbuti	0.344615	0.004177	82.495	191749
PL_GAC_Koszyce14	SE_TRB_ans005	Mbuti	0.338431	0.004327	78.212	182619
PL_GAC_Koszyce14	SE_TRB_ans008	Mbuti	0.343006	0.003545	96.75	1141569
PL_GAC_Koszyce14	SE_TRB_ans014	Mbuti	0.342288	0.003439	99.539	1337003
PL_GAC_Koszyce14	SE_TRB_ans016	Mbuti	0.340956	0.003675	92.789	417244
PL_GAC_Koszyce14	SE_TRB_ans017	Mbuti	0.34222	0.003638	94.058	1434199
PL_GAC_Koszyce14	SE_TRB_Gökhem2	Mbuti	0.358239	0.003622	98.909	774016
PL_GAC_Koszyce14	SE_TRB_ros005	Mbuti	0.341452	0.00365	93.557	817473
PL_GAC_Koszyce14	SE_TRB_ros003	Mbuti	0.334001	0.003713	89.946	476332
PL_GAC_Koszyce14	DE_LBK_Stuttgart	Mbuti	0.338855	0.003471	97.611	1432022
PL_GAC_Koszyce14	DE_LBK_Karsdorf	Mbuti	0.349212	0.003531	98.899	1163287
PL_GAC_Koszyce14	Central_EU_Iceman	Mbuti	0.349834	0.003609	96.936	1231050
PL_GAC_Koszyce14	Central_EU_RISE487	Mbuti	0.32714	0.003835	85.294	204113
PL_GAC_Koszyce14	Central_EU_RISE489	Mbuti	0.339184	0.003569	95.039	507421
PL_GAC_Koszyce14	CZ_STK_kol2	Mbuti	0.343002	0.004371	78.466	152402
PL_GAC_Koszyce14	CZ_STK_kol6	Mbuti	0.344608	0.003506	98.281	990847
PL_GAC_Koszyce14	PL_GAC_Brzesc_Kujawski	Mbuti	0.339128	0.00365	92.901	1171924
PL_GAC_Koszyce14	PL_TRB_N18	Mbuti	0.337669	0.003433	98.361	1139761
PL_GAC_Koszyce14	PL_TRB_N20	Mbuti	0.337295	0.003424	98.516	780538
PL_GAC_Koszyce14	PL_BKG_N25	Mbuti	0.340925	0.003371	101.131	1262794
PL_GAC_Koszyce14	PL_BKG_N26	Mbuti	0.33591	0.003511	95.672	1217471
PL_GAC_Koszyce14	PL_BKG_N27	Mbuti	0.339194	0.003423	99.081	1160435
PL_GAC_Koszyce14	PL_BKG_N28	Mbuti	0.337555	0.003471	97.245	1148103
PL_GAC_Koszyce14	PL_BKG_N31	Mbuti	0.338295	0.003422	98.862	1331778
PL_GAC_Koszyce14	PL_BKG_N36	Mbuti	0.336548	0.003492	96.372	1118868
PL_GAC_Koszyce14	PL_BKG_N42	Mbuti	0.332949	0.003576	93.107	628654
PL_GAC_Koszyce14	PL_Zlota_Ksiaznice4	Mbuti	0.348227	0.003556	97.927	589036
PL_GAC_Koszyce14	PL_Zlota_Ksiaznice2	Mbuti	0.343174	0.003591	95.555	801422
PL_GAC_Koszyce14	PL_Zlota_Ksiaznice1	Mbuti	0.345996	0.003597	96.191	927538
PL_GAC_Koszyce14	PL_GAC_Mierzanowice	Mbuti	0.345644	0.003879	89.114	480929
PL_GAC_Koszyce14	PL_GAC_Sandomierz2	Mbuti	0.346444	0.003624	95.609	532388
PL_GAC_Koszyce14	PL_GAC_Sandomierz8	Mbuti	0.348867	0.003775	92.405	805198
PL_GAC_Koszyce14	PL_Zlota_Wilczyce	Mbuti	0.349555	0.003716	94.071	504644
PL_GAC_Koszyce14	PL_GAC_Koszyce1	Mbuti	0.34726	0.003552	97.771	1326566
PL_GAC_Koszyce14	PL_GAC_Koszyce3	Mbuti	0.346594	0.003518	98.523	1047548
PL_GAC_Koszyce14	PL_GAC_Koszyce8	Mbuti	0.345522	0.003654	94.56	1337982
PL_GAC_Koszyce14	PL_GAC_Koszyce12	Mbuti	0.348691	0.003695	94.377	1369550
PL_GAC_Koszyce14	HU_Neolithic_NE1	Mbuti	0.340866	0.003685	92.496	1428067
PL_GAC_Koszyce14	HU_Neolithic_NE5	Mbuti	0.341715	0.003534	96.696	773944
PL_GAC_Koszyce14	HU_Neolithic_NE6	Mbuti	0.339037	0.003613	93.839	872865
PL_GAC_Koszyce14	HU_Neolithic_NE7	Mbuti	0.340157	0.003522	96.568	850800
PL_GAC_Koszyce14	Anatolian_Neolithic_Bar31	Mbuti	0.334679	0.003409	98.187	1300908
PL_GAC_Koszyce14	Anatolian_Neolithic_Bar8	Mbuti	0.336517	0.003595	93.6	1398320
HU_Neolithic_NE1	SE_TRB_ans003	Mbuti	0.33743	0.004303	78.41	204525
HU_Neolithic_NE1	SE_TRB_ans005	Mbuti	0.334532	0.004433	75.456	195645
HU_Neolithic_NE1	SE_TRB_ans008	Mbuti	0.336745	0.003841	87.667	1224842
HU_Neolithic_NE1	SE_TRB_ans014	Mbuti	0.341045	0.003746	91.053	1455933
HU_Neolithic_NE1	SE_TRB_ans016	Mbuti	0.337611	0.004133	81.68	450043
HU_Neolithic_NE1	SE_TRB_ans017	Mbuti	0.338776	0.003938	86.031	1582553
HU_Neolithic_NE1	SE_TRB_Gökhem2	Mbuti	0.353196	0.003823	92.387	831409
HU_Neolithic_NE1	SE_TRB_ros005	Mbuti	0.338476	0.003942	85.856	886693
HU_Neolithic_NE1	SE_TRB_ros003	Mbuti	0.330084	0.004049	81.531	507955
HU_Neolithic_NE1	DE_LBK_Stuttgart	Mbuti	0.342464	0.003776	90.7	1569003
HU_Neolithic_NE1	DE_LBK_Karsdorf	Mbuti	0.348888	0.003889	89.716	1249801
HU_Neolithic_NE1	Central_EU_Iceman	Mbuti	0.343612	0.003734	92.015	1310862
HU_Neolithic_NE1	Central_EU_RISE487	Mbuti	0.323043	0.004055	79.66	214186
HU_Neolithic_NE1	Central_EU_RISE489	Mbuti	0.336066	0.003817	88.038	536223
HU_Neolithic_NE1	CZ_STK_kol2	Mbuti	0.338974	0.00466	72.742	162114
HU_Neolithic_NE1	CZ_STK_kol6	Mbuti	0.344262	0.003813	90.295	1056371
HU_Neolithic_NE1	PL_GAC_Brzesc_Kujawski	Mbuti	0.33776	0.003857	87.568	1257453
HU_Neolithic_NE1	PL_TRB_N18	Mbuti	0.333949	0.003697	90.339	1221300
HU_Neolithic_NE1	PL_TRB_N20	Mbuti	0.332252	0.003762	88.308	832251
HU_Neolithic_NE1	PL_BKG_N25	Mbuti	0.342446	0.0037	92.552	1361181
HU_Neolithic_NE1	PL_BKG_N26	Mbuti	0.336833	0.003725	90.426	1303609
HU_Neolithic_NE1	PL_BKG_N27	Mbuti	0.339547	0.003692	91.965	1243038
HU_Neolithic_NE1	PL_BKG_N28	Mbuti	0.336794	0.003698	91.077	1227255
HU_Neolithic_NE1	PL_BKG_N31	Mbuti	0.339027	0.003627	93.479	1436744
HU_Neolithic_NE1	PL_BKG_N36	Mbuti	0.334325	0.003805	87.869	1195235
HU_Neolithic_NE1	PL_BKG_N42	Mbuti	0.330338	0.003863	85.509	666651
HU_Neolithic_NE1	PL_Zlota_Ksiaznice4	Mbuti	0.341571	0.003805	89.765	634814
HU_Neolithic_NE1	PL_Zlota_Ksiaznice2	Mbuti	0.334283	0.0037	90.359	860199
HU_Neolithic_NE1	PL_Zlota_Ksiaznice1	Mbuti	0.340388	0.003961	85.941	996365
HU_Neolithic_NE1	PL_GAC_Mierzanowice	Mbuti	0.33983	0.003936	86.346	510050
HU_Neolithic_NE1	PL_GAC_Sandomierz2	Mbuti	0.341671	0.003751	91.09	564300
HU_Neolithic_NE1	PL_GAC_Sandomierz8	Mbuti	0.34035	0.003952	86.128	860517
HU_Neolithic_NE1	PL_Zlota_Wilczyce	Mbuti	0.337426	0.003882	86.931	539412
HU_Neolithic_NE1	PL_GAC_Koszyce1	Mbuti	0.34579	0.003832	90.246	1429364
HU_Neolithic_NE1	PL_GAC_Koszyce3	Mbuti	0.339686	0.003578	94.947	1126663
HU_Neolithic_NE1	PL_GAC_Koszyce5	Mbuti	0.341477	0.003639	93.831	1501698
HU_Neolithic_NE1	PL_GAC_Koszyce7	Mbuti	0.342019	0.003728	91.755	1324242
HU_Neolithic_NE1	PL_GAC_Koszyce8	Mbuti	0.341743	0.003817	89.535	1441925
HU_Neolithic_NE1	PL_GAC_Koszyce12	Mbuti	0.340636	0.003577	95.229	1480660
HU_Neolithic_NE1	PL_GAC_Koszyce14	Mbuti	0.340866	0.003685	92.496	1428067
HU_Neolithic_NE1	HU_Neolithic_NE5	Mbuti	0.338529	0.003799	89.111	824403
HU_Neolithic_NE1	HU_Neolithic_NE6	Mbuti	0.341376	0.003809	89.633	931324
HU_Neolithic_NE1	HU_Neolithic_NE7	Mbuti	0.33889	0.00388	87.352	909769
HU_Neolithic_NE1	Anatolian_Neolithic_Bar31	Mbuti	0.334463	0.00375	89.184	1399021
HU_Neolithic_NE1	Anatolian_Neolithic_Bar8	Mbuti	0.340027	0.003737	90.978	1518141
HU_Neolithic_NE5	SE_TRB_ans003	Mbuti	0.338514	0.004631	73.102	113546
HU_Neolithic_NE5	SE_TRB_ans005	Mbuti	0.329904	0.004681	70.47	108861
HU_Neolithic_NE5	SE_TRB_ans008	Mbuti	0.334717	0.003719	89.993	672149
HU_Neolithic_NE5	SE_TRB_ans014	Mbuti	0.332515	0.003657	90.915	777831
HU_Neolithic_NE5	SE_TRB_ans016	Mbuti	0.337483	0.004099	82.339	246553
HU_Neolithic_NE5	SE_TRB_ans017	Mbuti	0.333724	0.003775	88.411	828894
HU_Neolithic_NE5	SE_TRB_Gökhem2	Mbuti	0.350818	0.00384	91.367	437913
HU_Neolithic_NE5	SE_TRB_ros005	Mbuti	0.335859	0.003824	87.83	478366
HU_Neolithic_NE5	SE_TRB_ros003	Mbuti	0.330298	0.004065	81.259	286503
HU_Neolithic_NE5	DE_LBK_Stuttgart	Mbuti	0.338026	0.003662	92.316	826716
HU_Neolithic_NE5	DE_LBK_Karsdorf	Mbuti	0.347226	0.003952	87.861	671029
HU_Neolithic_NE5	Central_EU_Iceman	Mbuti	0.344589	0.003831	89.958	722299
HU_Neolithic_NE5	Central_EU_RISE487	Mbuti	0.329127	0.004544	72.424	126224
HU_Neolithic_NE5	Central_EU_RISE489	Mbuti	0.337327	0.004042	83.459	304664
HU_Neolithic_NE5	CZ_STK_kol2	Mbuti	0.333044	0.005031	66.193	90951
HU_Neolithic_NE5	CZ_STK_kol6	Mbuti	0.343349	0.003834	89.563	575909
HU_Neolithic_NE5	PL_GAC_Brzesc_Kujawski	Mbuti	0.332768	0.003697	90.016	690035
HU_Neolithic_NE5	PL_TRB_N18	Mbuti	0.336486	0.003623	92.869	673348
HU_Neolithic_NE5	PL_TRB_N20	Mbuti	0.336147	0.003694	90.994	466056
HU_Neolithic_NE5	PL_BKG_N25	Mbuti	0.338264	0.00364	92.94	739516
HU_Neolithic_NE5	PL_BKG_N26	Mbuti	0.335436	0.003688	90.961	717593
HU_Neolithic_NE5	PL_BKG_N27	Mbuti	0.335599	0.003616	92.811	683307
HU_Neolithic_NE5	PL_BKG_N28	Mbuti	0.335242	0.003657	91.683	678547
HU_Neolithic_NE5	PL_BKG_N31	Mbuti	0.337276	0.003649	92.426	778160
HU_Neolithic_NE5	PL_BKG_N36	Mbuti	0.333117	0.003688	90.314	661617
HU_Neolithic_NE5	PL_BKG_N42	Mbuti	0.327764	0.003925	83.517	377797
HU_Neolithic_NE5	PL_Zlota_Ksiaznice4	Mbuti	0.339886	0.003843	88.433	341975
HU_Neolithic_NE5	PL_Zlota_Ksiaznice2	Mbuti	0.33465	0.003815	87.713	472907
HU_Neolithic_NE5	PL_Zlota_Ksiaznice1	Mbuti	0.337927	0.003843	87.936	541426
HU_Neolithic_NE5	PL_GAC_Mierzanowice	Mbuti	0.333499	0.004	83.383	285922
HU_Neolithic_NE5	PL_GAC_Sandomierz2	Mbuti	0.335549	0.003863	86.867	314021
HU_Neolithic_NE5	PL_GAC_Sandomierz8	Mbuti	0.340658	0.003754	90.755	474393
HU_Neolithic_NE5	PL_Zlota_Wilczyce	Mbuti	0.336878	0.004045	83.28	298333
HU_Neolithic_NE5	PL_GAC_Koszyce1	Mbuti	0.338402	0.003719	91.003	772100
HU_Neolithic_NE5	PL_GAC_Koszyce3	Mbuti	0.335888	0.003598	93.363	609860
HU_Neolithic_NE5	PL_GAC_Koszyce5	Mbuti	0.340832	0.003568	95.531	805469
HU_Neolithic_NE5	PL_GAC_Koszyce7	Mbuti	0.342231	0.003714	92.156	719294
HU_Neolithic_NE5	PL_GAC_Koszyce8	Mbuti	0.337844	0.003701	91.275	779829
HU_Neolithic_NE5	PL_GAC_Koszyce12	Mbuti	0.3377	0.003634	92.936	796407
HU_Neolithic_NE5	PL_GAC_Koszyce14	Mbuti	0.341715	0.003534	96.696	773944
HU_Neolithic_NE5	HU_Neolithic_NE1	Mbuti	0.338529	0.003799	89.111	824403
HU_Neolithic_NE5	HU_Neolithic_NE6	Mbuti	0.340451	0.003686	92.368	515765
HU_Neolithic_NE5	HU_Neolithic_NE7	Mbuti	0.33608	0.003745	89.752	506733
HU_Neolithic_NE5	Anatolian_Neolithic_Bar31	Mbuti	0.3352	0.003704	90.499	762376
HU_Neolithic_NE5	Anatolian_Neolithic_Bar8	Mbuti	0.334797	0.003733	89.686	811259
HU_Neolithic_NE6	SE_TRB_ans003	Mbuti	0.339132	0.004498	75.398	127846
HU_Neolithic_NE6	SE_TRB_ans005	Mbuti	0.335414	0.004644	72.227	121964
HU_Neolithic_NE6	SE_TRB_ans008	Mbuti	0.338361	0.0038	89.042	753303
HU_Neolithic_NE6	SE_TRB_ans014	Mbuti	0.337894	0.003669	92.088	876671
HU_Neolithic_NE6	SE_TRB_ans016	Mbuti	0.338573	0.004199	80.632	276407
HU_Neolithic_NE6	SE_TRB_ans017	Mbuti	0.338359	0.004016	84.244	936731
HU_Neolithic_NE6	SE_TRB_Gökhem2	Mbuti	0.352146	0.003919	89.857	511500
HU_Neolithic_NE6	SE_TRB_ros005	Mbuti	0.336086	0.003851	87.261	538253
HU_Neolithic_NE6	SE_TRB_ros003	Mbuti	0.330998	0.003982	83.114	317512
HU_Neolithic_NE6	DE_LBK_Stuttgart	Mbuti	0.342882	0.00364	94.193	934114
HU_Neolithic_NE6	DE_LBK_Karsdorf	Mbuti	0.349808	0.003761	93.016	764518
HU_Neolithic_NE6	Central_EU_Iceman	Mbuti	0.345826	0.003678	94.02	817063
HU_Neolithic_NE6	Central_EU_RISE487	Mbuti	0.325505	0.00431	75.53	138063
HU_Neolithic_NE6	Central_EU_RISE489	Mbuti	0.335225	0.003808	88.029	340808
HU_Neolithic_NE6	CZ_STK_kol2	Mbuti	0.339466	0.005082	66.803	101757
HU_Neolithic_NE6	CZ_STK_kol6	Mbuti	0.346121	0.003835	90.245	654864
HU_Neolithic_NE6	PL_GAC_Brzesc_Kujawski	Mbuti	0.336907	0.00382	88.201	774908
HU_Neolithic_NE6	PL_TRB_N18	Mbuti	0.337671	0.003598	93.861	754473
HU_Neolithic_NE6	PL_TRB_N20	Mbuti	0.336491	0.003793	88.717	519781
HU_Neolithic_NE6	PL_BKG_N25	Mbuti	0.3418	0.003808	89.758	831763
HU_Neolithic_NE6	PL_BKG_N26	Mbuti	0.337826	0.003759	89.862	804202
HU_Neolithic_NE6	PL_BKG_N27	Mbuti	0.339655	0.003605	94.213	767244
HU_Neolithic_NE6	PL_BKG_N28	Mbuti	0.338052	0.003554	95.123	759920
HU_Neolithic_NE6	PL_BKG_N31	Mbuti	0.340178	0.003452	98.556	876486
HU_Neolithic_NE6	PL_BKG_N36	Mbuti	0.338136	0.003811	88.732	740956
HU_Neolithic_NE6	PL_BKG_N42	Mbuti	0.329473	0.003906	84.36	421220
HU_Neolithic_NE6	PL_Zlota_Ksiaznice4	Mbuti	0.341277	0.003925	86.949	386756
HU_Neolithic_NE6	PL_Zlota_Ksiaznice2	Mbuti	0.335819	0.00369	91.004	530566
HU_Neolithic_NE6	PL_Zlota_Ksiaznice1	Mbuti	0.340223	0.003918	86.836	611378
HU_Neolithic_NE6	PL_GAC_Mierzanowice	Mbuti	0.340415	0.004064	83.77	320613
HU_Neolithic_NE6	PL_GAC_Sandomierz2	Mbuti	0.339309	0.003777	89.841	354026
HU_Neolithic_NE6	PL_GAC_Sandomierz8	Mbuti	0.342546	0.004026	85.09	534421
HU_Neolithic_NE6	PL_Zlota_Wilczyce	Mbuti	0.339881	0.003859	88.08	336070
HU_Neolithic_NE6	PL_GAC_Koszyce1	Mbuti	0.344545	0.003824	90.101	870576
HU_Neolithic_NE6	PL_GAC_Koszyce3	Mbuti	0.338648	0.003512	96.425	688870
HU_Neolithic_NE6	PL_GAC_Koszyce5	Mbuti	0.340367	0.003678	92.542	908793
HU_Neolithic_NE6	PL_GAC_Koszyce7	Mbuti	0.340583	0.003635	93.689	813306
HU_Neolithic_NE6	PL_GAC_Koszyce8	Mbuti	0.336528	0.003917	85.918	879259
HU_Neolithic_NE6	PL_GAC_Koszyce12	Mbuti	0.339456	0.003537	95.984	898637
HU_Neolithic_NE6	PL_GAC_Koszyce14	Mbuti	0.339037	0.003613	93.839	872865
HU_Neolithic_NE6	HU_Neolithic_NE1	Mbuti	0.341376	0.003809	89.633	931324
HU_Neolithic_NE6	HU_Neolithic_NE5	Mbuti	0.340451	0.003686	92.368	515765
HU_Neolithic_NE6	HU_Neolithic_NE7	Mbuti	0.338426	0.00387	87.451	565714
HU_Neolithic_NE6	Anatolian_Neolithic_Bar31	Mbuti	0.337668	0.003665	92.131	853985
HU_Neolithic_NE6	Anatolian_Neolithic_Bar8	Mbuti	0.341417	0.003626	94.165	913845
HU_Neolithic_NE7	SE_TRB_ans003	Mbuti	0.335978	0.00443	75.84	124360
HU_Neolithic_NE7	SE_TRB_ans005	Mbuti	0.329197	0.004685	70.266	119300
HU_Neolithic_NE7	SE_TRB_ans008	Mbuti	0.336149	0.003891	86.397	736036
HU_Neolithic_NE7	SE_TRB_ans014	Mbuti	0.337448	0.003669	91.963	855872
HU_Neolithic_NE7	SE_TRB_ans016	Mbuti	0.334119	0.004128	80.932	271292
HU_Neolithic_NE7	SE_TRB_ans017	Mbuti	0.337242	0.003769	89.476	914498
HU_Neolithic_NE7	SE_TRB_Gökhem2	Mbuti	0.352171	0.003823	92.109	485704
HU_Neolithic_NE7	SE_TRB_ros005	Mbuti	0.33378	0.003882	85.991	526124
HU_Neolithic_NE7	SE_TRB_ros003	Mbuti	0.331013	0.004048	81.767	312544
HU_Neolithic_NE7	DE_LBK_Stuttgart	Mbuti	0.339782	0.003738	90.901	911839
HU_Neolithic_NE7	DE_LBK_Karsdorf	Mbuti	0.345764	0.003759	91.995	740042
HU_Neolithic_NE7	Central_EU_Iceman	Mbuti	0.342836	0.003709	92.438	795591
HU_Neolithic_NE7	Central_EU_RISE487	Mbuti	0.324304	0.004127	78.577	135978
HU_Neolithic_NE7	Central_EU_RISE489	Mbuti	0.336426	0.003692	91.134	333112
HU_Neolithic_NE7	CZ_STK_kol2	Mbuti	0.34271	0.004909	69.814	99271
HU_Neolithic_NE7	CZ_STK_kol6	Mbuti	0.343967	0.003728	92.255	632627
HU_Neolithic_NE7	PL_GAC_Brzesc_Kujawski	Mbuti	0.337584	0.003713	90.913	756944
HU_Neolithic_NE7	PL_TRB_N18	Mbuti	0.335731	0.003644	92.137	738631
HU_Neolithic_NE7	PL_TRB_N20	Mbuti	0.335013	0.003739	89.606	508613
HU_Neolithic_NE7	PL_BKG_N25	Mbuti	0.340333	0.003968	85.769	812743
HU_Neolithic_NE7	PL_BKG_N26	Mbuti	0.33443	0.003753	89.1	787021
HU_Neolithic_NE7	PL_BKG_N27	Mbuti	0.334666	0.003582	93.422	749456
HU_Neolithic_NE7	PL_BKG_N28	Mbuti	0.336537	0.003668	91.746	743328
HU_Neolithic_NE7	PL_BKG_N31	Mbuti	0.335585	0.003599	93.232	856551
HU_Neolithic_NE7	PL_BKG_N36	Mbuti	0.33468	0.003792	88.267	725046
HU_Neolithic_NE7	PL_BKG_N42	Mbuti	0.329328	0.003735	88.174	412660
HU_Neolithic_NE7	PL_Zlota_Ksiaznice4	Mbuti	0.337706	0.003812	88.589	375482
HU_Neolithic_NE7	PL_Zlota_Ksiaznice2	Mbuti	0.335073	0.003737	89.67	519225
HU_Neolithic_NE7	PL_Zlota_Ksiaznice1	Mbuti	0.339366	0.003926	86.441	594617
HU_Neolithic_NE7	PL_GAC_Mierzanowice	Mbuti	0.335196	0.003993	83.946	312412
HU_Neolithic_NE7	PL_GAC_Sandomierz2	Mbuti	0.340295	0.003962	85.893	343568
HU_Neolithic_NE7	PL_GAC_Sandomierz8	Mbuti	0.339196	0.003819	88.809	521659
HU_Neolithic_NE7	PL_Zlota_Wilczyce	Mbuti	0.340589	0.003802	89.587	327584
HU_Neolithic_NE7	PL_GAC_Koszyce1	Mbuti	0.341046	0.003938	86.612	849468
HU_Neolithic_NE7	PL_GAC_Koszyce3	Mbuti	0.339888	0.003672	92.551	669714
HU_Neolithic_NE7	PL_GAC_Koszyce5	Mbuti	0.340875	0.003563	95.678	887236
HU_Neolithic_NE7	PL_GAC_Koszyce7	Mbuti	0.342302	0.00375	91.291	791701
HU_Neolithic_NE7	PL_GAC_Koszyce8	Mbuti	0.341378	0.003803	89.765	857116
HU_Neolithic_NE7	PL_GAC_Koszyce12	Mbuti	0.33789	0.003574	94.543	877382
HU_Neolithic_NE7	PL_GAC_Koszyce14	Mbuti	0.340157	0.003522	96.568	850800
HU_Neolithic_NE7	HU_Neolithic_NE1	Mbuti	0.33889	0.00388	87.352	909769
HU_Neolithic_NE7	HU_Neolithic_NE5	Mbuti	0.33608	0.003745	89.752	506733
HU_Neolithic_NE7	HU_Neolithic_NE6	Mbuti	0.338426	0.00387	87.451	565714
HU_Neolithic_NE7	Anatolian_Neolithic_Bar31	Mbuti	0.334515	0.003597	93.008	836673
HU_Neolithic_NE7	Anatolian_Neolithic_Bar8	Mbuti	0.336893	0.003656	92.146	893675
Anatolian_Neolithic_Bar31	SE_TRB_ans003	Mbuti	0.334375	0.004069	82.168	188138
Anatolian_Neolithic_Bar31	SE_TRB_ans005	Mbuti	0.32948	0.004276	77.059	179846
Anatolian_Neolithic_Bar31	SE_TRB_ans008	Mbuti	0.335131	0.003702	90.525	1122151
Anatolian_Neolithic_Bar31	SE_TRB_ans014	Mbuti	0.332409	0.003504	94.875	1312433
Anatolian_Neolithic_Bar31	SE_TRB_ans016	Mbuti	0.328932	0.003766	87.348	411627
Anatolian_Neolithic_Bar31	SE_TRB_ans017	Mbuti	0.330013	0.003721	88.685	1407082
Anatolian_Neolithic_Bar31	SE_TRB_Gökhem2	Mbuti	0.348235	0.003676	94.743	740209
Anatolian_Neolithic_Bar31	SE_TRB_ros005	Mbuti	0.332559	0.003587	92.716	802564
Anatolian_Neolithic_Bar31	SE_TRB_ros003	Mbuti	0.327939	0.003761	87.189	473766
Anatolian_Neolithic_Bar31	DE_LBK_Stuttgart	Mbuti	0.33622	0.003479	96.642	1400672
Anatolian_Neolithic_Bar31	DE_LBK_Karsdorf	Mbuti	0.346934	0.003577	96.983	1127156
Anatolian_Neolithic_Bar31	Central_EU_Iceman	Mbuti	0.342259	0.003651	93.753	1201970
Anatolian_Neolithic_Bar31	Central_EU_RISE487	Mbuti	0.32526	0.004104	79.245	202765
Anatolian_Neolithic_Bar31	Central_EU_RISE489	Mbuti	0.333536	0.003654	91.289	499783
Anatolian_Neolithic_Bar31	CZ_STK_kol2	Mbuti	0.339138	0.004576	74.12	149979
Anatolian_Neolithic_Bar31	CZ_STK_kol6	Mbuti	0.340323	0.003518	96.739	961131
Anatolian_Neolithic_Bar31	PL_GAC_Brzesc_Kujawski	Mbuti	0.330605	0.003577	92.432	1149317
Anatolian_Neolithic_Bar31	PL_TRB_N18	Mbuti	0.332517	0.003579	92.904	1120350
Anatolian_Neolithic_Bar31	PL_TRB_N20	Mbuti	0.332066	0.003591	92.464	769400
Anatolian_Neolithic_Bar31	PL_BKG_N25	Mbuti	0.335296	0.00351	95.535	1238076
Anatolian_Neolithic_Bar31	PL_BKG_N26	Mbuti	0.333152	0.003583	92.974	1195696
Anatolian_Neolithic_Bar31	PL_BKG_N27	Mbuti	0.333076	0.003518	94.674	1138715
Anatolian_Neolithic_Bar31	PL_BKG_N28	Mbuti	0.332894	0.003506	94.956	1128036
Anatolian_Neolithic_Bar31	PL_BKG_N31	Mbuti	0.335209	0.003654	91.737	1305334
Anatolian_Neolithic_Bar31	PL_BKG_N36	Mbuti	0.33094	0.003658	90.463	1100373
Anatolian_Neolithic_Bar31	PL_BKG_N42	Mbuti	0.323906	0.003596	90.066	619617
Anatolian_Neolithic_Bar31	PL_Zlota_Ksiaznice4	Mbuti	0.336947	0.003526	95.566	574568
Anatolian_Neolithic_Bar31	PL_Zlota_Ksiaznice2	Mbuti	0.331263	0.003579	92.549	788525
[truncated: 62 more rows]

## Sheet: Supp Data 4. f3-stat, group
Supplementary Data 4. Results of f3 statistic at the group level displayed in Supplementary Figure 2.
Sample	X	Outgroup	f3	SE	Zscore	#SNPs
SE_TRB_Ansarve	SE_TRB_Rössberga	Mbuti	0.292815	0.003955	74.029	115987
SE_TRB_Ansarve	SE-TRB_Gökhem2	Mbuti	0.291703	0.003894	74.92	97182
SE_TRB_Ansarve	Sweden_TRB_Saxtorp_CP	Mbuti	0.286356	0.004728	60.56	48678
SE_TRB_Ansarve	Central_EU_CA/BA	Mbuti	0.283974	0.0035	81.133	155154
SE_TRB_Ansarve	CZ_STK_Kolin	Mbuti	0.28286	0.003894	72.643	121563
SE_TRB_Ansarve	PL_TRB_Pikutkowo	Mbuti	0.285287	0.003569	79.928	147108
SE_TRB_Ansarve	PL_BKG	Mbuti	0.284759	0.003252	87.561	168678
SE_TRB_Ansarve	PL_GAC_Brzesc_Kujawski	Mbuti	0.285053	0.003715	76.736	133497
SE_TRB_Ansarve	PL_Zlota_Ksiaznice	Mbuti	0.289549	0.003385	85.533	146138
SE_TRB_Ansarve	PL_Zlota_Wilczyce	Mbuti	0.289596	0.004463	64.89	59016
SE_TRB_Ansarve	PL_GAC_Sandomierz	Mbuti	0.285456	0.003759	75.945	120002
SE_TRB_Ansarve	PL_GAC_Koszyce	Mbuti	0.288581	0.003277	88.074	169981
SE_TRB_Ansarve	HU_Neolithic	Mbuti	0.2858	0.003319	86.106	164530
SE_TRB_Ansarve	Anatolian_Neolithic	Mbuti	0.284194	0.003503	81.132	160424
SE_TRB_Ansarve	DE_LBK_Stuttgart	Mbuti	0.283875	0.003614	78.543	156815
SE_TRB_Ansarve	DE_LBK_Karsdorf	Mbuti	0.289923	0.0039	74.339	134023
SE_TRB_Ansarve	DE_LBK_CP	Mbuti	0.284771	0.00329	86.555	167036
SE_TRB_Ansarve	AT_LBK_CP	Mbuti	0.284558	0.003297	86.307	160211
SE_TRB_Ansarve	PL_GAC_Kierzkowo_CP	Mbuti	0.284148	0.003694	76.917	103460
SE_TRB_Ansarve	DE_TRB_Baalberge_QLB_CP	Mbuti	0.28866	0.00438	65.904	64590
SE_TRB_Ansarve	HU_TDLN_CP	Mbuti	0.282257	0.003416	82.63	141602
SE_TRB_Ansarve	DE_Esperstedt_CP	Mbuti	0.289583	0.003856	75.09	148512
SE_TRB_Rössberga	SE_TRB_Ansarve	Mbuti	0.292815	0.003955	74.029	115987
SE_TRB_Rössberga	SE-TRB_Gökhem2	Mbuti	0.291789	0.004793	60.878	68804
SE_TRB_Rössberga	Sweden_TRB_Saxtorp_CP	Mbuti	0.288029	0.006028	47.786	34229
SE_TRB_Rössberga	Central_EU_CA/BA	Mbuti	0.285256	0.004075	69.996	111062
SE_TRB_Rössberga	CZ_STK_Kolin	Mbuti	0.285765	0.004695	60.863	86448
SE_TRB_Rössberga	PL_TRB_Pikutkowo	Mbuti	0.285674	0.003863	73.944	105546
SE_TRB_Rössberga	PL_BKG	Mbuti	0.285775	0.003665	77.969	122790
SE_TRB_Rössberga	PL_GAC_Brzesc_Kujawski	Mbuti	0.286946	0.004348	66	95157
SE_TRB_Rössberga	PL_Zlota_Ksiaznice	Mbuti	0.289385	0.003877	74.636	104870
SE_TRB_Rössberga	PL_Zlota_Wilczyce	Mbuti	0.289405	0.005639	51.32	42166
SE_TRB_Rössberga	PL_GAC_Sandomierz	Mbuti	0.291285	0.004201	69.343	85855
SE_TRB_Rössberga	PL_GAC_Koszyce	Mbuti	0.290157	0.003619	80.174	123788
SE_TRB_Rössberga	HU_Neolithic	Mbuti	0.287188	0.003801	75.554	118847
SE_TRB_Rössberga	Anatolian_Neolithic	Mbuti	0.285465	0.003857	74.006	115109
SE_TRB_Rössberga	DE_LBK_Stuttgart	Mbuti	0.286175	0.004379	65.35	111486
SE_TRB_Rössberga	DE_LBK_Karsdorf	Mbuti	0.28933	0.004578	63.206	95474
SE_TRB_Rössberga	DE_LBK_CP	Mbuti	0.285897	0.003659	78.138	121707
SE_TRB_Rössberga	AT_LBK_CP	Mbuti	0.28721	0.003664	78.377	116450
SE_TRB_Rössberga	PL_GAC_Kierzkowo_CP	Mbuti	0.284348	0.004256	66.818	73771
SE_TRB_Rössberga	DE_TRB_Baalberge_QLB_CP	Mbuti	0.293433	0.005017	58.493	46010
SE_TRB_Rössberga	HU_TDLN_CP	Mbuti	0.281398	0.003818	73.71	102210
SE_TRB_Rössberga	DE_Esperstedt_CP	Mbuti	0.289883	0.004171	69.493	105734
SE-TRB_Gökhem2	SE_TRB_Ansarve	Mbuti	0.291703	0.003894	74.92	97182
SE-TRB_Gökhem2	SE_TRB_Rössberga	Mbuti	0.291789	0.004793	60.878	68804
SE-TRB_Gökhem2	Sweden_TRB_Saxtorp_CP	Mbuti	0.289432	0.006001	48.23	35387
SE-TRB_Gökhem2	Central_EU_CA/BA	Mbuti	0.289524	0.004177	69.313	93665
SE-TRB_Gökhem2	CZ_STK_Kolin	Mbuti	0.285436	0.004692	60.83	76452
SE-TRB_Gökhem2	PL_TRB_Pikutkowo	Mbuti	0.286174	0.004067	70.366	87593
SE-TRB_Gökhem2	PL_BKG	Mbuti	0.286153	0.003725	76.817	103101
SE-TRB_Gökhem2	PL_GAC_Brzesc_Kujawski	Mbuti	0.283249	0.004476	63.279	79690
SE-TRB_Gökhem2	PL_Zlota_Ksiaznice	Mbuti	0.286271	0.004142	69.116	87836
SE-TRB_Gökhem2	PL_Zlota_Wilczyce	Mbuti	0.294513	0.006047	48.706	35738
SE-TRB_Gökhem2	PL_GAC_Sandomierz	Mbuti	0.289064	0.004168	69.359	72854
SE-TRB_Gökhem2	PL_GAC_Koszyce	Mbuti	0.289316	0.003677	78.673	104147
SE-TRB_Gökhem2	HU_Neolithic	Mbuti	0.286065	0.003727	76.765	99589
SE-TRB_Gökhem2	Anatolian_Neolithic	Mbuti	0.28441	0.004004	71.024	96131
SE-TRB_Gökhem2	DE_LBK_Stuttgart	Mbuti	0.282517	0.004257	66.373	93091
SE-TRB_Gökhem2	DE_LBK_Karsdorf	Mbuti	0.289346	0.004662	62.069	83646
SE-TRB_Gökhem2	DE_LBK_CP	Mbuti	0.286452	0.003638	78.749	104663
SE-TRB_Gökhem2	AT_LBK_CP	Mbuti	0.286888	0.003603	79.62	101891
SE-TRB_Gökhem2	PL_GAC_Kierzkowo_CP	Mbuti	0.28476	0.004082	69.763	73481
SE-TRB_Gökhem2	DE_TRB_Baalberge_QLB_CP	Mbuti	0.288606	0.005184	55.675	42682
SE-TRB_Gökhem2	HU_TDLN_CP	Mbuti	0.28529	0.003803	75.023	92859
SE-TRB_Gökhem2	DE_Esperstedt_CP	Mbuti	0.287766	0.004552	63.222	90259
Sweden_TRB_Saxtorp_CP	SE_TRB_Ansarve	Mbuti	0.286356	0.004728	60.56	48678
Sweden_TRB_Saxtorp_CP	SE_TRB_Rössberga	Mbuti	0.288029	0.006028	47.786	34229
Sweden_TRB_Saxtorp_CP	SE-TRB_Gökhem2	Mbuti	0.289432	0.006001	48.23	35387
Sweden_TRB_Saxtorp_CP	Central_EU_CA/BA	Mbuti	0.281029	0.005098	55.12	47146
Sweden_TRB_Saxtorp_CP	CZ_STK_Kolin	Mbuti	0.281489	0.005995	46.951	38957
Sweden_TRB_Saxtorp_CP	PL_TRB_Pikutkowo	Mbuti	0.284777	0.005003	56.925	43525
Sweden_TRB_Saxtorp_CP	PL_BKG	Mbuti	0.280668	0.004532	61.934	51719
Sweden_TRB_Saxtorp_CP	PL_GAC_Brzesc_Kujawski	Mbuti	0.284708	0.005703	49.92	39520
Sweden_TRB_Saxtorp_CP	PL_Zlota_Ksiaznice	Mbuti	0.285118	0.005338	53.417	43954
Sweden_TRB_Saxtorp_CP	PL_Zlota_Wilczyce	Mbuti	0.287525	0.007961	36.118	17757
Sweden_TRB_Saxtorp_CP	PL_GAC_Sandomierz	Mbuti	0.285181	0.005767	49.452	36845
Sweden_TRB_Saxtorp_CP	PL_GAC_Koszyce	Mbuti	0.286613	0.004515	63.484	52311
Sweden_TRB_Saxtorp_CP	HU_Neolithic	Mbuti	0.283063	0.004731	59.833	49876
Sweden_TRB_Saxtorp_CP	Anatolian_Neolithic	Mbuti	0.282654	0.004913	57.534	48071
Sweden_TRB_Saxtorp_CP	DE_LBK_Stuttgart	Mbuti	0.282404	0.005339	52.897	46532
Sweden_TRB_Saxtorp_CP	DE_LBK_Karsdorf	Mbuti	0.287578	0.005556	51.761	42746
Sweden_TRB_Saxtorp_CP	DE_LBK_CP	Mbuti	0.286539	0.004476	64.019	53387
Sweden_TRB_Saxtorp_CP	AT_LBK_CP	Mbuti	0.28687	0.004443	64.567	52549
Sweden_TRB_Saxtorp_CP	PL_GAC_Kierzkowo_CP	Mbuti	0.284891	0.005011	56.857	44246
Sweden_TRB_Saxtorp_CP	DE_TRB_Baalberge_QLB_CP	Mbuti	0.285018	0.006495	43.883	24071
Sweden_TRB_Saxtorp_CP	HU_TDLN_CP	Mbuti	0.283851	0.004626	61.359	49819
Sweden_TRB_Saxtorp_CP	DE_Esperstedt_CP	Mbuti	0.280515	0.005662	49.547	46079
Central_EU_CA/BA	SE_TRB_Ansarve	Mbuti	0.283974	0.0035	81.133	155154
Central_EU_CA/BA	SE_TRB_Rössberga	Mbuti	0.285256	0.004075	69.996	111062
Central_EU_CA/BA	SE-TRB_Gökhem2	Mbuti	0.289524	0.004177	69.313	93665
Central_EU_CA/BA	Sweden_TRB_Saxtorp_CP	Mbuti	0.281029	0.005098	55.12	47146
Central_EU_CA/BA	CZ_STK_Kolin	Mbuti	0.283233	0.003962	71.487	116448
Central_EU_CA/BA	PL_TRB_Pikutkowo	Mbuti	0.281769	0.003612	78.016	140858
Central_EU_CA/BA	PL_BKG	Mbuti	0.28387	0.003338	85.033	163753
Central_EU_CA/BA	PL_GAC_Brzesc_Kujawski	Mbuti	0.280273	0.003826	73.254	127432
Central_EU_CA/BA	PL_Zlota_Ksiaznice	Mbuti	0.286068	0.00352	81.258	140130
Central_EU_CA/BA	PL_Zlota_Wilczyce	Mbuti	0.291602	0.004908	59.411	56309
Central_EU_CA/BA	PL_GAC_Sandomierz	Mbuti	0.285141	0.003902	73.068	114922
Central_EU_CA/BA	PL_GAC_Koszyce	Mbuti	0.285526	0.003346	85.341	165223
Central_EU_CA/BA	HU_Neolithic	Mbuti	0.285966	0.003455	82.765	158704
Central_EU_CA/BA	Anatolian_Neolithic	Mbuti	0.284628	0.003624	78.544	153848
Central_EU_CA/BA	DE_LBK_Stuttgart	Mbuti	0.282734	0.003871	73.039	149441
Central_EU_CA/BA	DE_LBK_Karsdorf	Mbuti	0.285738	0.003953	72.289	128356
Central_EU_CA/BA	DE_LBK_CP	Mbuti	0.28564	0.003295	86.695	163036
Central_EU_CA/BA	AT_LBK_CP	Mbuti	0.286465	0.00338	84.745	156376
Central_EU_CA/BA	PL_GAC_Kierzkowo_CP	Mbuti	0.28108	0.003778	74.4	100846
Central_EU_CA/BA	DE_TRB_Baalberge_QLB_CP	Mbuti	0.283059	0.004444	63.696	62437
Central_EU_CA/BA	HU_TDLN_CP	Mbuti	0.284977	0.003483	81.814	137806
Central_EU_CA/BA	DE_Esperstedt_CP	Mbuti	0.2881	0.003923	73.446	142245
CZ_STK_Kolin	SE_TRB_Ansarve	Mbuti	0.28286	0.003894	72.643	121563
CZ_STK_Kolin	SE_TRB_Rössberga	Mbuti	0.285765	0.004695	60.863	86448
CZ_STK_Kolin	SE-TRB_Gökhem2	Mbuti	0.285436	0.004692	60.83	76452
CZ_STK_Kolin	Sweden_TRB_Saxtorp_CP	Mbuti	0.281489	0.005995	46.951	38957
CZ_STK_Kolin	Central_EU_CA/BA	Mbuti	0.283233	0.003962	71.487	116448
CZ_STK_Kolin	PL_TRB_Pikutkowo	Mbuti	0.279015	0.003927	71.045	110075
CZ_STK_Kolin	PL_BKG	Mbuti	0.285217	0.003619	78.813	128823
CZ_STK_Kolin	PL_GAC_Brzesc_Kujawski	Mbuti	0.280655	0.004393	63.889	99627
CZ_STK_Kolin	PL_Zlota_Ksiaznice	Mbuti	0.285934	0.003983	71.784	109803
CZ_STK_Kolin	PL_Zlota_Wilczyce	Mbuti	0.283263	0.005482	51.67	44245
CZ_STK_Kolin	PL_GAC_Sandomierz	Mbuti	0.283667	0.004251	66.73	90462
CZ_STK_Kolin	PL_GAC_Koszyce	Mbuti	0.283318	0.003626	78.133	130122
CZ_STK_Kolin	HU_Neolithic	Mbuti	0.284394	0.003745	75.946	124465
CZ_STK_Kolin	Anatolian_Neolithic	Mbuti	0.286051	0.004001	71.495	120201
CZ_STK_Kolin	DE_LBK_Stuttgart	Mbuti	0.287926	0.004314	66.738	116344
CZ_STK_Kolin	DE_LBK_Karsdorf	Mbuti	0.288747	0.00448	64.457	101570
CZ_STK_Kolin	DE_LBK_CP	Mbuti	0.285219	0.00367	77.726	128657
CZ_STK_Kolin	AT_LBK_CP	Mbuti	0.287092	0.003723	77.112	123699
CZ_STK_Kolin	PL_GAC_Kierzkowo_CP	Mbuti	0.276072	0.004327	63.795	82572
CZ_STK_Kolin	DE_TRB_Baalberge_QLB_CP	Mbuti	0.280254	0.004849	57.795	49729
CZ_STK_Kolin	HU_TDLN_CP	Mbuti	0.282659	0.003771	74.965	109869
CZ_STK_Kolin	DE_Esperstedt_CP	Mbuti	0.285143	0.004408	64.681	111228
PL_TRB_Pikutkowo	SE_TRB_Ansarve	Mbuti	0.285287	0.003569	79.928	147108
PL_TRB_Pikutkowo	SE_TRB_Rössberga	Mbuti	0.285674	0.003863	73.944	105546
PL_TRB_Pikutkowo	SE-TRB_Gökhem2	Mbuti	0.286174	0.004067	70.366	87593
PL_TRB_Pikutkowo	Sweden_TRB_Saxtorp_CP	Mbuti	0.284777	0.005003	56.925	43525
PL_TRB_Pikutkowo	Central_EU_CA/BA	Mbuti	0.281769	0.003612	78.016	140858
PL_TRB_Pikutkowo	CZ_STK_Kolin	Mbuti	0.279015	0.003927	71.045	110075
PL_TRB_Pikutkowo	PL_BKG	Mbuti	0.282529	0.003312	85.312	155391
PL_TRB_Pikutkowo	PL_GAC_Brzesc_Kujawski	Mbuti	0.281911	0.003941	71.542	121046
PL_TRB_Pikutkowo	PL_Zlota_Ksiaznice	Mbuti	0.286318	0.00359	79.755	132991
PL_TRB_Pikutkowo	PL_Zlota_Wilczyce	Mbuti	0.283158	0.00475	59.618	53593
PL_TRB_Pikutkowo	PL_GAC_Sandomierz	Mbuti	0.285813	0.00385	74.236	108970
PL_TRB_Pikutkowo	PL_GAC_Koszyce	Mbuti	0.284816	0.003343	85.192	156716
PL_TRB_Pikutkowo	HU_Neolithic	Mbuti	0.281775	0.003379	83.384	150645
PL_TRB_Pikutkowo	Anatolian_Neolithic	Mbuti	0.282834	0.003482	81.224	145992
PL_TRB_Pikutkowo	DE_LBK_Stuttgart	Mbuti	0.283656	0.003831	74.041	141716
PL_TRB_Pikutkowo	DE_LBK_Karsdorf	Mbuti	0.287125	0.004026	71.309	121184
PL_TRB_Pikutkowo	DE_LBK_CP	Mbuti	0.283677	0.003285	86.354	153866
PL_TRB_Pikutkowo	AT_LBK_CP	Mbuti	0.281943	0.003328	84.731	147343
PL_TRB_Pikutkowo	PL_GAC_Kierzkowo_CP	Mbuti	0.27933	0.00384	72.751	93740
PL_TRB_Pikutkowo	DE_TRB_Baalberge_QLB_CP	Mbuti	0.28531	0.004351	65.58	58478
PL_TRB_Pikutkowo	HU_TDLN_CP	Mbuti	0.280635	0.003538	79.322	129363
PL_TRB_Pikutkowo	DE_Esperstedt_CP	Mbuti	0.288648	0.003954	72.995	134329
PL_BKG	SE_TRB_Ansarve	Mbuti	0.284759	0.003252	87.561	168678
PL_BKG	SE_TRB_Rössberga	Mbuti	0.285775	0.003665	77.969	122790
PL_BKG	SE-TRB_Gökhem2	Mbuti	0.286153	0.003725	76.817	103101
PL_BKG	Sweden_TRB_Saxtorp_CP	Mbuti	0.280668	0.004532	61.934	51719
PL_BKG	Central_EU_CA/BA	Mbuti	0.28387	0.003338	85.033	163753
PL_BKG	CZ_STK_Kolin	Mbuti	0.285217	0.003619	78.813	128823
PL_BKG	PL_TRB_Pikutkowo	Mbuti	0.282529	0.003312	85.312	155391
PL_BKG	PL_GAC_Brzesc_Kujawski	Mbuti	0.283799	0.003527	80.457	141831
PL_BKG	PL_Zlota_Ksiaznice	Mbuti	0.283866	0.003265	86.95	154027
PL_BKG	PL_Zlota_Wilczyce	Mbuti	0.286084	0.004255	67.229	62733
PL_BKG	PL_GAC_Sandomierz	Mbuti	0.284578	0.003472	81.97	127061
PL_BKG	PL_GAC_Koszyce	Mbuti	0.284166	0.003126	90.909	174466
PL_BKG	HU_Neolithic	Mbuti	0.286292	0.003179	90.054	170816
PL_BKG	Anatolian_Neolithic	Mbuti	0.285116	0.003256	87.564	168425
PL_BKG	DE_LBK_Stuttgart	Mbuti	0.285452	0.003496	81.642	166454
PL_BKG	DE_LBK_Karsdorf	Mbuti	0.287741	0.003551	81.035	142348
PL_BKG	DE_LBK_CP	Mbuti	0.285639	0.003141	90.935	171160
PL_BKG	AT_LBK_CP	Mbuti	0.285221	0.003162	90.205	165012
PL_BKG	PL_GAC_Kierzkowo_CP	Mbuti	0.279846	0.003406	82.165	108585
PL_BKG	DE_TRB_Baalberge_QLB_CP	Mbuti	0.283309	0.003915	72.357	68409
PL_BKG	HU_TDLN_CP	Mbuti	0.283708	0.003281	86.47	147240
PL_BKG	DE_Esperstedt_CP	Mbuti	0.287171	0.003548	80.945	157785
PL_GAC_Brzesc_Kujawski	SE_TRB_Ansarve	Mbuti	0.285053	0.003715	76.736	133497
PL_GAC_Brzesc_Kujawski	SE_TRB_Rössberga	Mbuti	0.286946	0.004348	66	95157
PL_GAC_Brzesc_Kujawski	SE-TRB_Gökhem2	Mbuti	0.283249	0.004476	63.279	79690
PL_GAC_Brzesc_Kujawski	Sweden_TRB_Saxtorp_CP	Mbuti	0.284708	0.005703	49.92	39520
PL_GAC_Brzesc_Kujawski	Central_EU_CA/BA	Mbuti	0.280273	0.003826	73.254	127432
PL_GAC_Brzesc_Kujawski	CZ_STK_Kolin	Mbuti	0.280655	0.004393	63.889	99627
PL_GAC_Brzesc_Kujawski	PL_TRB_Pikutkowo	Mbuti	0.281911	0.003941	71.542	121046
PL_GAC_Brzesc_Kujawski	PL_BKG	Mbuti	0.283799	0.003527	80.457	141831
PL_GAC_Brzesc_Kujawski	PL_Zlota_Ksiaznice	Mbuti	0.288271	0.003788	76.111	120405
PL_GAC_Brzesc_Kujawski	PL_Zlota_Wilczyce	Mbuti	0.288707	0.005406	53.406	48296
PL_GAC_Brzesc_Kujawski	PL_GAC_Sandomierz	Mbuti	0.28749	0.004205	68.361	98410
PL_GAC_Brzesc_Kujawski	PL_GAC_Koszyce	Mbuti	0.288279	0.003557	81.047	143220
PL_GAC_Brzesc_Kujawski	HU_Neolithic	Mbuti	0.283364	0.003677	77.066	136996
PL_GAC_Brzesc_Kujawski	Anatolian_Neolithic	Mbuti	0.28203	0.003901	72.298	132310
PL_GAC_Brzesc_Kujawski	DE_LBK_Stuttgart	Mbuti	0.28258	0.004262	66.309	127694
PL_GAC_Brzesc_Kujawski	DE_LBK_Karsdorf	Mbuti	0.280505	0.004202	66.748	109581
PL_GAC_Brzesc_Kujawski	DE_LBK_CP	Mbuti	0.281734	0.003496	80.596	140876
PL_GAC_Brzesc_Kujawski	AT_LBK_CP	Mbuti	0.282307	0.003679	76.733	134681
PL_GAC_Brzesc_Kujawski	PL_GAC_Kierzkowo_CP	Mbuti	0.282056	0.004163	67.747	85688
PL_GAC_Brzesc_Kujawski	DE_TRB_Baalberge_QLB_CP	Mbuti	0.279625	0.004762	58.716	53025
PL_GAC_Brzesc_Kujawski	HU_TDLN_CP	Mbuti	0.282296	0.003756	75.164	118045
PL_GAC_Brzesc_Kujawski	DE_Esperstedt_CP	Mbuti	0.286855	0.004306	66.624	121231
PL_Zlota_Ksiaznice	SE_TRB_Ansarve	Mbuti	0.289549	0.003385	85.533	146138
PL_Zlota_Ksiaznice	SE_TRB_Rössberga	Mbuti	0.289385	0.003877	74.636	104870
PL_Zlota_Ksiaznice	SE-TRB_Gökhem2	Mbuti	0.286271	0.004142	69.116	87836
PL_Zlota_Ksiaznice	Sweden_TRB_Saxtorp_CP	Mbuti	0.285118	0.005338	53.417	43954
PL_Zlota_Ksiaznice	Central_EU_CA/BA	Mbuti	0.286068	0.00352	81.258	140130
PL_Zlota_Ksiaznice	CZ_STK_Kolin	Mbuti	0.285934	0.003983	71.784	109803
PL_Zlota_Ksiaznice	PL_TRB_Pikutkowo	Mbuti	0.286318	0.00359	79.755	132991
PL_Zlota_Ksiaznice	PL_BKG	Mbuti	0.283866	0.003265	86.95	154027
PL_Zlota_Ksiaznice	PL_GAC_Brzesc_Kujawski	Mbuti	0.288271	0.003788	76.111	120405
PL_Zlota_Ksiaznice	PL_Zlota_Wilczyce	Mbuti	0.294915	0.004897	60.223	53308
PL_Zlota_Ksiaznice	PL_GAC_Sandomierz	Mbuti	0.291552	0.003815	76.423	108372
PL_Zlota_Ksiaznice	PL_GAC_Koszyce	Mbuti	0.292318	0.003373	86.657	155042
PL_Zlota_Ksiaznice	HU_Neolithic	Mbuti	0.285127	0.003336	85.472	149431
PL_Zlota_Ksiaznice	Anatolian_Neolithic	Mbuti	0.284829	0.003454	82.464	145151
PL_Zlota_Ksiaznice	DE_LBK_Stuttgart	Mbuti	0.284564	0.003837	74.168	141256
PL_Zlota_Ksiaznice	DE_LBK_Karsdorf	Mbuti	0.285818	0.003937	72.595	121093
PL_Zlota_Ksiaznice	DE_LBK_CP	Mbuti	0.282246	0.003247	86.931	152593
PL_Zlota_Ksiaznice	AT_LBK_CP	Mbuti	0.285001	0.003329	85.623	146048
PL_Zlota_Ksiaznice	PL_GAC_Kierzkowo_CP	Mbuti	0.284077	0.003707	76.635	93923
PL_Zlota_Ksiaznice	DE_TRB_Baalberge_QLB_CP	Mbuti	0.282524	0.004137	68.295	58341
PL_Zlota_Ksiaznice	HU_TDLN_CP	Mbuti	0.280411	0.003442	81.47	128688
PL_Zlota_Ksiaznice	DE_Esperstedt_CP	Mbuti	0.290724	0.003838	75.756	133936
PL_Zlota_Wilczyce	SE_TRB_Ansarve	Mbuti	0.289596	0.004463	64.89	59016
PL_Zlota_Wilczyce	SE_TRB_Rössberga	Mbuti	0.289405	0.005639	51.32	42166
PL_Zlota_Wilczyce	SE-TRB_Gökhem2	Mbuti	0.294513	0.006047	48.706	35738
PL_Zlota_Wilczyce	Sweden_TRB_Saxtorp_CP	Mbuti	0.287525	0.007961	36.118	17757
PL_Zlota_Wilczyce	Central_EU_CA/BA	Mbuti	0.291602	0.004908	59.411	56309
PL_Zlota_Wilczyce	CZ_STK_Kolin	Mbuti	0.283263	0.005482	51.67	44245
PL_Zlota_Wilczyce	PL_TRB_Pikutkowo	Mbuti	0.283158	0.00475	59.618	53593
PL_Zlota_Wilczyce	PL_BKG	Mbuti	0.286084	0.004255	67.229	62733
PL_Zlota_Wilczyce	PL_GAC_Brzesc_Kujawski	Mbuti	0.288707	0.005406	53.406	48296
PL_Zlota_Wilczyce	PL_Zlota_Ksiaznice	Mbuti	0.294915	0.004897	60.223	53308
PL_Zlota_Wilczyce	PL_GAC_Sandomierz	Mbuti	0.293271	0.005006	58.582	43876
PL_Zlota_Wilczyce	PL_GAC_Koszyce	Mbuti	0.294165	0.004183	70.331	63289
PL_Zlota_Wilczyce	HU_Neolithic	Mbuti	0.288558	0.004503	64.086	60550
PL_Zlota_Wilczyce	Anatolian_Neolithic	Mbuti	0.286351	0.004676	61.233	58506
PL_Zlota_Wilczyce	DE_LBK_Stuttgart	Mbuti	0.283601	0.005048	56.182	56552
PL_Zlota_Wilczyce	DE_LBK_Karsdorf	Mbuti	0.287856	0.005218	55.161	48711
PL_Zlota_Wilczyce	DE_LBK_CP	Mbuti	0.288757	0.004257	67.836	62424
PL_Zlota_Wilczyce	AT_LBK_CP	Mbuti	0.29129	0.004387	66.4	59765
PL_Zlota_Wilczyce	PL_GAC_Kierzkowo_CP	Mbuti	0.290176	0.005267	55.096	38483
PL_Zlota_Wilczyce	DE_TRB_Baalberge_QLB_CP	Mbuti	0.286985	0.006407	44.79	23928
PL_Zlota_Wilczyce	HU_TDLN_CP	Mbuti	0.285485	0.004657	61.296	52647
PL_Zlota_Wilczyce	DE_Esperstedt_CP	Mbuti	0.29193	0.005209	56.041	53781
PL_GAC_Sandomierz	SE_TRB_Ansarve	Mbuti	0.285456	0.003759	75.945	120002
PL_GAC_Sandomierz	SE_TRB_Rössberga	Mbuti	0.291285	0.004201	69.343	85855
PL_GAC_Sandomierz	SE-TRB_Gökhem2	Mbuti	0.289064	0.004168	69.359	72854
PL_GAC_Sandomierz	Sweden_TRB_Saxtorp_CP	Mbuti	0.285181	0.005767	49.452	36845
PL_GAC_Sandomierz	Central_EU_CA/BA	Mbuti	0.285141	0.003902	73.068	114922
PL_GAC_Sandomierz	CZ_STK_Kolin	Mbuti	0.283667	0.004251	66.73	90462
PL_GAC_Sandomierz	PL_TRB_Pikutkowo	Mbuti	0.285813	0.00385	74.236	108970
PL_GAC_Sandomierz	PL_BKG	Mbuti	0.284578	0.003472	81.97	127061
PL_GAC_Sandomierz	PL_GAC_Brzesc_Kujawski	Mbuti	0.28749	0.004205	68.361	98410
PL_GAC_Sandomierz	PL_Zlota_Ksiaznice	Mbuti	0.291552	0.003815	76.423	108372
PL_GAC_Sandomierz	PL_Zlota_Wilczyce	Mbuti	0.293271	0.005006	58.582	43876
PL_GAC_Sandomierz	PL_GAC_Koszyce	Mbuti	0.29189	0.003461	84.33	128131
PL_GAC_Sandomierz	HU_Neolithic	Mbuti	0.286066	0.003557	80.414	122939
PL_GAC_Sandomierz	Anatolian_Neolithic	Mbuti	0.284257	0.003679	77.257	118991
PL_GAC_Sandomierz	DE_LBK_Stuttgart	Mbuti	0.28422	0.004073	69.778	115334
PL_GAC_Sandomierz	DE_LBK_Karsdorf	Mbuti	0.287554	0.00443	64.906	99290
PL_GAC_Sandomierz	DE_LBK_CP	Mbuti	0.283944	0.003458	82.122	126517
PL_GAC_Sandomierz	AT_LBK_CP	Mbuti	0.285392	0.003553	80.332	121128
PL_GAC_Sandomierz	PL_GAC_Kierzkowo_CP	Mbuti	0.284558	0.004132	68.87	78602
PL_GAC_Sandomierz	DE_TRB_Baalberge_QLB_CP	Mbuti	0.289005	0.00503	57.461	48395
PL_GAC_Sandomierz	HU_TDLN_CP	Mbuti	0.282875	0.003701	76.44	106882
PL_GAC_Sandomierz	DE_Esperstedt_CP	Mbuti	0.290059	0.004302	67.425	109702
PL_GAC_Koszyce	SE_TRB_Ansarve	Mbuti	0.288581	0.003277	88.074	169981
PL_GAC_Koszyce	SE_TRB_Rössberga	Mbuti	0.290157	0.003619	80.174	123788
PL_GAC_Koszyce	SE-TRB_Gökhem2	Mbuti	0.289316	0.003677	78.673	104147
PL_GAC_Koszyce	Sweden_TRB_Saxtorp_CP	Mbuti	0.286613	0.004515	63.484	52311
PL_GAC_Koszyce	Central_EU_CA/BA	Mbuti	0.285526	0.003346	85.341	165223
PL_GAC_Koszyce	CZ_STK_Kolin	Mbuti	0.283318	0.003626	78.133	130122
PL_GAC_Koszyce	PL_TRB_Pikutkowo	Mbuti	0.284816	0.003343	85.192	156716
PL_GAC_Koszyce	PL_BKG	Mbuti	0.284166	0.003126	90.909	174466
PL_GAC_Koszyce	PL_GAC_Brzesc_Kujawski	Mbuti	0.288279	0.003557	81.047	143220
PL_GAC_Koszyce	PL_Zlota_Ksiaznice	Mbuti	0.292318	0.003373	86.657	155042
PL_GAC_Koszyce	PL_Zlota_Wilczyce	Mbuti	0.294165	0.004183	70.331	63289
PL_GAC_Koszyce	PL_GAC_Sandomierz	Mbuti	0.29189	0.003461	84.33	128131
PL_GAC_Koszyce	HU_Neolithic	Mbuti	0.285573	0.003201	89.208	172196
PL_GAC_Koszyce	Anatolian_Neolithic	Mbuti	0.28283	0.003305	85.588	169945
PL_GAC_Koszyce	DE_LBK_Stuttgart	Mbuti	0.283811	0.00354	80.173	168191
PL_GAC_Koszyce	DE_LBK_Karsdorf	Mbuti	0.285658	0.003618	78.953	143828
PL_GAC_Koszyce	DE_LBK_CP	Mbuti	0.284698	0.003167	89.895	171999
PL_GAC_Koszyce	AT_LBK_CP	Mbuti	0.284279	0.003158	90.032	165911
PL_GAC_Koszyce	PL_GAC_Kierzkowo_CP	Mbuti	0.285646	0.003408	83.811	109346
PL_GAC_Koszyce	DE_TRB_Baalberge_QLB_CP	Mbuti	0.287234	0.003908	73.503	69064
PL_GAC_Koszyce	HU_TDLN_CP	Mbuti	0.282131	0.003232	87.293	148386
PL_GAC_Koszyce	DE_Esperstedt_CP	Mbuti	0.290551	0.003534	82.217	159229
HU_Neolithic	SE_TRB_Ansarve	Mbuti	0.2858	0.003319	86.106	164530
HU_Neolithic	SE_TRB_Rössberga	Mbuti	0.287188	0.003801	75.554	118847
HU_Neolithic	SE-TRB_Gökhem2	Mbuti	0.286065	0.003727	76.765	99589
HU_Neolithic	Sweden_TRB_Saxtorp_CP	Mbuti	0.283063	0.004731	59.833	49876
HU_Neolithic	Central_EU_CA/BA	Mbuti	0.285966	0.003455	82.765	158704
HU_Neolithic	CZ_STK_Kolin	Mbuti	0.284394	0.003745	75.946	124465
HU_Neolithic	PL_TRB_Pikutkowo	Mbuti	0.281775	0.003379	83.384	150645
HU_Neolithic	PL_BKG	Mbuti	0.286292	0.003179	90.054	170816
HU_Neolithic	PL_GAC_Brzesc_Kujawski	Mbuti	0.283364	0.003677	77.066	136996
HU_Neolithic	PL_Zlota_Ksiaznice	Mbuti	0.285127	0.003336	85.472	149431
HU_Neolithic	PL_Zlota_Wilczyce	Mbuti	0.288558	0.004503	64.086	60550
HU_Neolithic	PL_GAC_Sandomierz	Mbuti	0.286066	0.003557	80.414	122939
HU_Neolithic	PL_GAC_Koszyce	Mbuti	0.285573	0.003201	89.208	172196
HU_Neolithic	Anatolian_Neolithic	Mbuti	0.288012	0.003362	85.672	163622
HU_Neolithic	DE_LBK_Stuttgart	Mbuti	0.289575	0.003723	77.784	160704
HU_Neolithic	DE_LBK_Karsdorf	Mbuti	0.288662	0.003707	77.878	137408
HU_Neolithic	DE_LBK_CP	Mbuti	0.288069	0.003165	91.028	168904
HU_Neolithic	AT_LBK_CP	Mbuti	0.28832	0.003192	90.335	162215
HU_Neolithic	PL_GAC_Kierzkowo_CP	Mbuti	0.28195	0.003372	83.622	105629
HU_Neolithic	DE_TRB_Baalberge_QLB_CP	Mbuti	0.289318	0.004105	70.484	66131
HU_Neolithic	HU_TDLN_CP	Mbuti	0.285266	0.003388	84.201	143939
HU_Neolithic	DE_Esperstedt_CP	Mbuti	0.287242	0.003601	79.776	152344
Anatolian_Neolithic	SE_TRB_Ansarve	Mbuti	0.284194	0.003503	81.132	160424
Anatolian_Neolithic	SE_TRB_Rössberga	Mbuti	0.285465	0.003857	74.006	115109
Anatolian_Neolithic	SE-TRB_Gökhem2	Mbuti	0.28441	0.004004	71.024	96131
Anatolian_Neolithic	Sweden_TRB_Saxtorp_CP	Mbuti	0.282654	0.004913	57.534	48071
Anatolian_Neolithic	Central_EU_CA/BA	Mbuti	0.284628	0.003624	78.544	153848
Anatolian_Neolithic	CZ_STK_Kolin	Mbuti	0.286051	0.004001	71.495	120201
Anatolian_Neolithic	PL_TRB_Pikutkowo	Mbuti	0.282834	0.003482	81.224	145992
Anatolian_Neolithic	PL_BKG	Mbuti	0.285116	0.003256	87.564	168425
Anatolian_Neolithic	PL_GAC_Brzesc_Kujawski	Mbuti	0.28203	0.003901	72.298	132310
Anatolian_Neolithic	PL_Zlota_Ksiaznice	Mbuti	0.284829	0.003454	82.464	145151
Anatolian_Neolithic	PL_Zlota_Wilczyce	Mbuti	0.286351	0.004676	61.233	58506
Anatolian_Neolithic	PL_GAC_Sandomierz	Mbuti	0.284257	0.003679	77.257	118991
Anatolian_Neolithic	PL_GAC_Koszyce	Mbuti	0.28283	0.003305	85.588	169945
Anatolian_Neolithic	HU_Neolithic	Mbuti	0.288012	0.003362	85.672	163622
Anatolian_Neolithic	DE_LBK_Stuttgart	Mbuti	0.286863	0.003857	74.382	155203
Anatolian_Neolithic	DE_LBK_Karsdorf	Mbuti	0.290042	0.003926	73.868	132664
Anatolian_Neolithic	DE_LBK_CP	Mbuti	0.286347	0.00327	87.565	166844
Anatolian_Neolithic	AT_LBK_CP	Mbuti	0.287015	0.00338	84.928	159788
Anatolian_Neolithic	PL_GAC_Kierzkowo_CP	Mbuti	0.276618	0.003654	75.711	102750
Anatolian_Neolithic	DE_TRB_Baalberge_QLB_CP	Mbuti	0.282602	0.00421	67.132	64045
Anatolian_Neolithic	HU_TDLN_CP	Mbuti	0.282509	0.003391	83.303	140897
Anatolian_Neolithic	DE_Esperstedt_CP	Mbuti	0.284724	0.003797	74.979	147254
DE_LBK_Stuttgart	SE_TRB_Ansarve	Mbuti	0.283875	0.003614	78.543	156815
DE_LBK_Stuttgart	SE_TRB_Rössberga	Mbuti	0.286175	0.004379	65.35	111486
DE_LBK_Stuttgart	SE-TRB_Gökhem2	Mbuti	0.282517	0.004257	66.373	93091
DE_LBK_Stuttgart	Sweden_TRB_Saxtorp_CP	Mbuti	0.282404	0.005339	52.897	46532
DE_LBK_Stuttgart	Central_EU_CA/BA	Mbuti	0.282734	0.003871	73.039	149441
DE_LBK_Stuttgart	CZ_STK_Kolin	Mbuti	0.287926	0.004314	66.738	116344
DE_LBK_Stuttgart	PL_TRB_Pikutkowo	Mbuti	0.283656	0.003831	74.041	141716
DE_LBK_Stuttgart	PL_BKG	Mbuti	0.285452	0.003496	81.642	166454
DE_LBK_Stuttgart	PL_GAC_Brzesc_Kujawski	Mbuti	0.28258	0.004262	66.309	127694
DE_LBK_Stuttgart	PL_Zlota_Ksiaznice	Mbuti	0.284564	0.003837	74.168	141256
DE_LBK_Stuttgart	PL_Zlota_Wilczyce	Mbuti	0.283601	0.005048	56.182	56552
DE_LBK_Stuttgart	PL_GAC_Sandomierz	Mbuti	0.28422	0.004073	69.778	115334
DE_LBK_Stuttgart	PL_GAC_Koszyce	Mbuti	0.283811	0.00354	80.173	168191
DE_LBK_Stuttgart	HU_Neolithic	Mbuti	0.289575	0.003723	77.784	160704
DE_LBK_Stuttgart	Anatolian_Neolithic	Mbuti	0.286863	0.003857	74.382	155203
DE_LBK_Stuttgart	DE_LBK_Karsdorf	Mbuti	0.28714	0.004272	67.216	128297
DE_LBK_Stuttgart	DE_LBK_CP	Mbuti	0.288061	0.003507	82.136	165065
DE_LBK_Stuttgart	AT_LBK_CP	Mbuti	0.288064	0.003549	81.174	157759
DE_LBK_Stuttgart	PL_GAC_Kierzkowo_CP	Mbuti	0.279092	0.003939	70.858	100344
DE_LBK_Stuttgart	DE_TRB_Baalberge_QLB_CP	Mbuti	0.286289	0.00467	61.31	61941
DE_LBK_Stuttgart	HU_TDLN_CP	Mbuti	0.2853	0.003722	76.65	138222
DE_LBK_Stuttgart	DE_Esperstedt_CP	Mbuti	0.288295	0.004143	69.585	142281
DE_LBK_Karsdorf	SE_TRB_Ansarve	Mbuti	0.289923	0.0039	74.339	134023
DE_LBK_Karsdorf	SE_TRB_Rössberga	Mbuti	0.28933	0.004578	63.206	95474
DE_LBK_Karsdorf	SE-TRB_Gökhem2	Mbuti	0.289346	0.004662	62.069	83646
DE_LBK_Karsdorf	Sweden_TRB_Saxtorp_CP	Mbuti	0.287578	0.005556	51.761	42746
DE_LBK_Karsdorf	Central_EU_CA/BA	Mbuti	0.285738	0.003953	72.289	128356
DE_LBK_Karsdorf	CZ_STK_Kolin	Mbuti	0.288747	0.00448	64.457	101570
DE_LBK_Karsdorf	PL_TRB_Pikutkowo	Mbuti	0.287125	0.004026	71.309	121184
DE_LBK_Karsdorf	PL_BKG	Mbuti	0.287741	0.003551	81.035	142348
DE_LBK_Karsdorf	PL_GAC_Brzesc_Kujawski	Mbuti	0.280505	0.004202	66.748	109581
DE_LBK_Karsdorf	PL_Zlota_Ksiaznice	Mbuti	0.285818	0.003937	72.595	121093
DE_LBK_Karsdorf	PL_Zlota_Wilczyce	Mbuti	0.287856	0.005218	55.161	48711
DE_LBK_Karsdorf	PL_GAC_Sandomierz	Mbuti	0.287554	0.00443	64.906	99290
DE_LBK_Karsdorf	PL_GAC_Koszyce	Mbuti	0.285658	0.003618	78.953	143828
DE_LBK_Karsdorf	HU_Neolithic	Mbuti	0.288662	0.003707	77.878	137408
DE_LBK_Karsdorf	Anatolian_Neolithic	Mbuti	0.290042	0.003926	73.868	132664
DE_LBK_Karsdorf	DE_LBK_Stuttgart	Mbuti	0.28714	0.004272	67.216	128297
DE_LBK_Karsdorf	DE_LBK_CP	Mbuti	0.289977	0.003599	80.569	142316
DE_LBK_Karsdorf	AT_LBK_CP	Mbuti	0.291305	0.003645	79.909	136866
DE_LBK_Karsdorf	PL_GAC_Kierzkowo_CP	Mbuti	0.278472	0.004045	68.844	90765
DE_LBK_Karsdorf	DE_TRB_Baalberge_QLB_CP	Mbuti	0.283931	0.004927	57.626	54901
DE_LBK_Karsdorf	HU_TDLN_CP	Mbuti	0.28868	0.003718	77.648	121359
DE_LBK_Karsdorf	DE_Esperstedt_CP	Mbuti	0.290843	0.004271	68.09	122529
DE_LBK_CP	SE_TRB_Ansarve	Mbuti	0.284771	0.00329	86.555	167036
DE_LBK_CP	SE_TRB_Rössberga	Mbuti	0.285897	0.003659	78.138	121707
DE_LBK_CP	SE-TRB_Gökhem2	Mbuti	0.286452	0.003638	78.749	104663
DE_LBK_CP	Sweden_TRB_Saxtorp_CP	Mbuti	0.286539	0.004476	64.019	53387
DE_LBK_CP	Central_EU_CA/BA	Mbuti	0.28564	0.003295	86.695	163036
DE_LBK_CP	CZ_STK_Kolin	Mbuti	0.285219	0.00367	77.726	128657
DE_LBK_CP	PL_TRB_Pikutkowo	Mbuti	0.283677	0.003285	86.354	153866
DE_LBK_CP	PL_BKG	Mbuti	0.285639	0.003141	90.935	171160
DE_LBK_CP	PL_GAC_Brzesc_Kujawski	Mbuti	0.281734	0.003496	80.596	140876
DE_LBK_CP	PL_Zlota_Ksiaznice	Mbuti	0.282246	0.003247	86.931	152593
DE_LBK_CP	PL_Zlota_Wilczyce	Mbuti	0.288757	0.004257	67.836	62424
DE_LBK_CP	PL_GAC_Sandomierz	Mbuti	0.283944	0.003458	82.122	126517
DE_LBK_CP	PL_GAC_Koszyce	Mbuti	0.284698	0.003167	89.895	171999
DE_LBK_CP	HU_Neolithic	Mbuti	0.288069	0.003165	91.028	168904
DE_LBK_CP	Anatolian_Neolithic	Mbuti	0.286347	0.00327	87.565	166844
DE_LBK_CP	DE_LBK_Stuttgart	Mbuti	0.288061	0.003507	82.136	165065
DE_LBK_CP	DE_LBK_Karsdorf	Mbuti	0.289977	0.003599	80.569	142316
DE_LBK_CP	AT_LBK_CP	Mbuti	0.291779	0.003193	91.374	163974
DE_LBK_CP	PL_GAC_Kierzkowo_CP	Mbuti	0.281923	0.003394	83.076	110748
DE_LBK_CP	DE_TRB_Baalberge_QLB_CP	Mbuti	0.284915	0.003926	72.568	69828
DE_LBK_CP	HU_TDLN_CP	Mbuti	0.28753	0.003294	87.278	148010
DE_LBK_CP	DE_Esperstedt_CP	Mbuti	0.290699	0.003537	82.184	158309
AT_LBK_CP	SE_TRB_Ansarve	Mbuti	0.284558	0.003297	86.307	160211
AT_LBK_CP	SE_TRB_Rössberga	Mbuti	0.28721	0.003664	78.377	116450
AT_LBK_CP	SE-TRB_Gökhem2	Mbuti	0.286888	0.003603	79.62	101891
AT_LBK_CP	Sweden_TRB_Saxtorp_CP	Mbuti	0.28687	0.004443	64.567	52549
AT_LBK_CP	Central_EU_CA/BA	Mbuti	0.286465	0.00338	84.745	156376
AT_LBK_CP	CZ_STK_Kolin	Mbuti	0.287092	0.003723	77.112	123699
AT_LBK_CP	PL_TRB_Pikutkowo	Mbuti	0.281943	0.003328	84.731	147343
AT_LBK_CP	PL_BKG	Mbuti	0.285221	0.003162	90.205	165012
AT_LBK_CP	PL_GAC_Brzesc_Kujawski	Mbuti	0.282307	0.003679	76.733	134681
AT_LBK_CP	PL_Zlota_Ksiaznice	Mbuti	0.285001	0.003329	85.623	146048
AT_LBK_CP	PL_Zlota_Wilczyce	Mbuti	0.29129	0.004387	66.4	59765
AT_LBK_CP	PL_GAC_Sandomierz	Mbuti	0.285392	0.003553	80.332	121128
AT_LBK_CP	PL_GAC_Koszyce	Mbuti	0.284279	0.003158	90.032	165911
AT_LBK_CP	HU_Neolithic	Mbuti	0.28832	0.003192	90.335	162215
AT_LBK_CP	Anatolian_Neolithic	Mbuti	0.287015	0.00338	84.928	159788
AT_LBK_CP	DE_LBK_Stuttgart	Mbuti	0.288064	0.003549	81.174	157759
AT_LBK_CP	DE_LBK_Karsdorf	Mbuti	0.291305	0.003645	79.909	136866
AT_LBK_CP	DE_LBK_CP	Mbuti	0.291779	0.003193	91.374	163974
AT_LBK_CP	PL_GAC_Kierzkowo_CP	Mbuti	0.284734	0.003403	83.671	109171
AT_LBK_CP	DE_TRB_Baalberge_QLB_CP	Mbuti	0.288838	0.003966	72.827	68091
AT_LBK_CP	HU_TDLN_CP	Mbuti	0.289632	0.003304	87.665	144491
AT_LBK_CP	DE_Esperstedt_CP	Mbuti	0.2903	0.003573	81.237	151820
PL_GAC_Kierzkowo_CP	SE_TRB_Ansarve	Mbuti	0.284148	0.003694	76.917	103460
PL_GAC_Kierzkowo_CP	SE_TRB_Rössberga	Mbuti	0.284348	0.004256	66.818	73771
PL_GAC_Kierzkowo_CP	SE-TRB_Gökhem2	Mbuti	0.28476	0.004082	69.763	73481
PL_GAC_Kierzkowo_CP	Sweden_TRB_Saxtorp_CP	Mbuti	0.284891	0.005011	56.857	44246
PL_GAC_Kierzkowo_CP	Central_EU_CA/BA	Mbuti	0.28108	0.003778	74.4	100846
PL_GAC_Kierzkowo_CP	CZ_STK_Kolin	Mbuti	0.276072	0.004327	63.795	82572
PL_GAC_Kierzkowo_CP	PL_TRB_Pikutkowo	Mbuti	0.27933	0.00384	72.751	93740
PL_GAC_Kierzkowo_CP	PL_BKG	Mbuti	0.279846	0.003406	82.165	108585
PL_GAC_Kierzkowo_CP	PL_GAC_Brzesc_Kujawski	Mbuti	0.282056	0.004163	67.747	85688
PL_GAC_Kierzkowo_CP	PL_Zlota_Ksiaznice	Mbuti	0.284077	0.003707	76.635	93923
PL_GAC_Kierzkowo_CP	PL_Zlota_Wilczyce	Mbuti	0.290176	0.005267	55.096	38483
PL_GAC_Kierzkowo_CP	PL_GAC_Sandomierz	Mbuti	0.284558	0.004132	68.87	78602
PL_GAC_Kierzkowo_CP	PL_GAC_Koszyce	Mbuti	0.285646	0.003408	83.811	109346
PL_GAC_Kierzkowo_CP	HU_Neolithic	Mbuti	0.28195	0.003372	83.622	105629
PL_GAC_Kierzkowo_CP	Anatolian_Neolithic	Mbuti	0.276618	0.003654	75.711	102750
PL_GAC_Kierzkowo_CP	DE_LBK_Stuttgart	Mbuti	0.279092	0.003939	70.858	100344
PL_GAC_Kierzkowo_CP	DE_LBK_Karsdorf	Mbuti	0.278472	0.004045	68.844	90765
PL_GAC_Kierzkowo_CP	DE_LBK_CP	Mbuti	0.281923	0.003394	83.076	110748
PL_GAC_Kierzkowo_CP	AT_LBK_CP	Mbuti	0.284734	0.003403	83.671	109171
PL_GAC_Kierzkowo_CP	DE_TRB_Baalberge_QLB_CP	Mbuti	0.288036	0.004684	61.489	49056
PL_GAC_Kierzkowo_CP	HU_TDLN_CP	Mbuti	0.2833	0.003541	80	102693
PL_GAC_Kierzkowo_CP	DE_Esperstedt_CP	Mbuti	0.287192	0.004079	70.403	98744
DE_TRB_Baalberge_QLB_CP	SE_TRB_Ansarve	Mbuti	0.28866	0.00438	65.904	64590
DE_TRB_Baalberge_QLB_CP	SE_TRB_Rössberga	Mbuti	0.293433	0.005017	58.493	46010
DE_TRB_Baalberge_QLB_CP	SE-TRB_Gökhem2	Mbuti	0.288606	0.005184	55.675	42682
DE_TRB_Baalberge_QLB_CP	Sweden_TRB_Saxtorp_CP	Mbuti	0.285018	0.006495	43.883	24071
DE_TRB_Baalberge_QLB_CP	Central_EU_CA/BA	Mbuti	0.283059	0.004444	63.696	62437
DE_TRB_Baalberge_QLB_CP	CZ_STK_Kolin	Mbuti	0.280254	0.004849	57.795	49729
DE_TRB_Baalberge_QLB_CP	PL_TRB_Pikutkowo	Mbuti	0.28531	0.004351	65.58	58478
DE_TRB_Baalberge_QLB_CP	PL_BKG	Mbuti	0.283309	0.003915	72.357	68409
DE_TRB_Baalberge_QLB_CP	PL_GAC_Brzesc_Kujawski	Mbuti	0.279625	0.004762	58.716	53025
DE_TRB_Baalberge_QLB_CP	PL_Zlota_Ksiaznice	Mbuti	0.282524	0.004137	68.295	58341
DE_TRB_Baalberge_QLB_CP	PL_Zlota_Wilczyce	Mbuti	0.286985	0.006407	44.79	23928
DE_TRB_Baalberge_QLB_CP	PL_GAC_Sandomierz	Mbuti	0.289005	0.00503	57.461	48395
DE_TRB_Baalberge_QLB_CP	PL_GAC_Koszyce	Mbuti	0.287234	0.003908	73.503	69064
DE_TRB_Baalberge_QLB_CP	HU_Neolithic	Mbuti	0.289318	0.004105	70.484	66131
DE_TRB_Baalberge_QLB_CP	Anatolian_Neolithic	Mbuti	0.282602	0.00421	67.132	64045
DE_TRB_Baalberge_QLB_CP	DE_LBK_Stuttgart	Mbuti	0.286289	0.00467	61.31	61941
DE_TRB_Baalberge_QLB_CP	DE_LBK_Karsdorf	Mbuti	0.283931	0.004927	57.626	54901
DE_TRB_Baalberge_QLB_CP	DE_LBK_CP	Mbuti	0.284915	0.003926	72.568	69828
DE_TRB_Baalberge_QLB_CP	AT_LBK_CP	Mbuti	0.288838	0.003966	72.827	68091
DE_TRB_Baalberge_QLB_CP	PL_GAC_Kierzkowo_CP	Mbuti	0.288036	0.004684	61.489	49056
DE_TRB_Baalberge_QLB_CP	HU_TDLN_CP	Mbuti	0.284815	0.004063	70.099	62368
DE_TRB_Baalberge_QLB_CP	DE_Esperstedt_CP	Mbuti	0.290972	0.004873	59.71	60893
HU_TDLN_CP	SE_TRB_Ansarve	Mbuti	0.282257	0.003416	82.63	141602
HU_TDLN_CP	SE_TRB_Rössberga	Mbuti	0.281398	0.003818	73.71	102210
HU_TDLN_CP	SE-TRB_Gökhem2	Mbuti	0.28529	0.003803	75.023	92859
HU_TDLN_CP	Sweden_TRB_Saxtorp_CP	Mbuti	0.283851	0.004626	61.359	49819
HU_TDLN_CP	Central_EU_CA/BA	Mbuti	0.284977	0.003483	81.814	137806
HU_TDLN_CP	CZ_STK_Kolin	Mbuti	0.282659	0.003771	74.965	109869
HU_TDLN_CP	PL_TRB_Pikutkowo	Mbuti	0.280635	0.003538	79.322	129363
HU_TDLN_CP	PL_BKG	Mbuti	0.283708	0.003281	86.47	147240
HU_TDLN_CP	PL_GAC_Brzesc_Kujawski	Mbuti	0.282296	0.003756	75.164	118045
HU_TDLN_CP	PL_Zlota_Ksiaznice	Mbuti	0.280411	0.003442	81.47	128688
HU_TDLN_CP	PL_Zlota_Wilczyce	Mbuti	0.285485	0.004657	61.296	52647
HU_TDLN_CP	PL_GAC_Sandomierz	Mbuti	0.282875	0.003701	76.44	106882
HU_TDLN_CP	PL_GAC_Koszyce	Mbuti	0.282131	0.003232	87.293	148386
HU_TDLN_CP	HU_Neolithic	Mbuti	0.285266	0.003388	84.201	143939
HU_TDLN_CP	Anatolian_Neolithic	Mbuti	0.282509	0.003391	83.303	140897
HU_TDLN_CP	DE_LBK_Stuttgart	Mbuti	0.2853	0.003722	76.65	138222
HU_TDLN_CP	DE_LBK_Karsdorf	Mbuti	0.28868	0.003718	77.648	121359
HU_TDLN_CP	DE_LBK_CP	Mbuti	0.28753	0.003294	87.278	148010
HU_TDLN_CP	AT_LBK_CP	Mbuti	0.289632	0.003304	87.665	144491
HU_TDLN_CP	PL_GAC_Kierzkowo_CP	Mbuti	0.2833	0.003541	80	102693
HU_TDLN_CP	DE_TRB_Baalberge_QLB_CP	Mbuti	0.284815	0.004063	70.099	62368
HU_TDLN_CP	DE_Esperstedt_CP	Mbuti	0.287517	0.003724	77.209	134187
DE_Esperstedt_CP	SE_TRB_Ansarve	Mbuti	0.289583	0.003856	75.09	148512
DE_Esperstedt_CP	SE_TRB_Rössberga	Mbuti	0.289883	0.004171	69.493	105734
DE_Esperstedt_CP	SE-TRB_Gökhem2	Mbuti	0.287766	0.004552	63.222	90259
DE_Esperstedt_CP	Sweden_TRB_Saxtorp_CP	Mbuti	0.280515	0.005662	49.547	46079
DE_Esperstedt_CP	Central_EU_CA/BA	Mbuti	0.2881	0.003923	73.446	142245
DE_Esperstedt_CP	CZ_STK_Kolin	Mbuti	0.285143	0.004408	64.681	111228
DE_Esperstedt_CP	PL_TRB_Pikutkowo	Mbuti	0.288648	0.003954	72.995	134329
DE_Esperstedt_CP	PL_BKG	Mbuti	0.287171	0.003548	80.945	157785
DE_Esperstedt_CP	PL_GAC_Brzesc_Kujawski	Mbuti	0.286855	0.004306	66.624	121231
DE_Esperstedt_CP	PL_Zlota_Ksiaznice	Mbuti	0.290724	0.003838	75.756	133936
DE_Esperstedt_CP	PL_Zlota_Wilczyce	Mbuti	0.29193	0.005209	56.041	53781
DE_Esperstedt_CP	PL_GAC_Sandomierz	Mbuti	0.290059	0.004302	67.425	109702
DE_Esperstedt_CP	PL_GAC_Koszyce	Mbuti	0.290551	0.003534	82.217	159229
DE_Esperstedt_CP	HU_Neolithic	Mbuti	0.287242	0.003601	79.776	152344
DE_Esperstedt_CP	Anatolian_Neolithic	Mbuti	0.284724	0.003797	74.979	147254
DE_Esperstedt_CP	DE_LBK_Stuttgart	Mbuti	0.288295	0.004143	69.585	142281
DE_Esperstedt_CP	DE_LBK_Karsdorf	Mbuti	0.290843	0.004271	68.09	122529
DE_Esperstedt_CP	DE_LBK_CP	Mbuti	0.290699	0.003537	82.184	158309
DE_Esperstedt_CP	AT_LBK_CP	Mbuti	0.2903	0.003573	81.237	151820
DE_Esperstedt_CP	PL_GAC_Kierzkowo_CP	Mbuti	0.287192	0.004079	70.403	98744
DE_Esperstedt_CP	DE_TRB_Baalberge_QLB_CP	Mbuti	0.290972	0.004873	59.71	60893
DE_Esperstedt_CP	HU_TDLN_CP	Mbuti	0.287517	0.003724	77.209	134187

## Sheet: Supp. Data 5. f4-stats
Supplementary Data 5. Results of Outgroup f4-statistics. Top 20 results marked in yellow are displayed in Supplementary Figure 3.
Outgroup	X	H1	H2	f4	SE	Zscore	#SNPs used
Mbuti	SE_TRB_ans005	Anatolian_Neolithic	SE_TRB_ans003	0.006892	0.000837	8.237	4071
Mbuti	SE_TRB_ans014	Anatolian_Neolithic	SE_TRB_ans003	0.004028	0.000463	8.693	28504
Mbuti	SE_TRB_ans017	Anatolian_Neolithic	SE_TRB_ans003	0.003147	0.00042	7.491	30283
Mbuti	SE_TRB_ans016	Anatolian_Neolithic	SE_TRB_ans003	0.002831	0.00061	4.642	8999
Mbuti	SE_TRB_ans008	Anatolian_Neolithic	SE_TRB_ans003	0.002088	0.000424	4.924	24111
Mbuti	SE_TRB_Gökhem2	Anatolian_Neolithic	SE_TRB_ans003	0.001971	0.000455	4.331	16684
Mbuti	SE_TRB_ros005	Anatolian_Neolithic	SE_TRB_ans003	0.00195	0.000479	4.071	17429
Mbuti	PL_GAC_Koszyce7	Anatolian_Neolithic	SE_TRB_ans003	0.001933	0.000443	4.361	26189
Mbuti	PL_GAC_Koszyce3	Anatolian_Neolithic	SE_TRB_ans003	0.001928	0.000434	4.443	22075
Mbuti	PL_Zlota_Ksiaznice1	Anatolian_Neolithic	SE_TRB_ans003	0.001897	0.000462	4.11	19841
Mbuti	PL_TRB_N20	Anatolian_Neolithic	SE_TRB_ans003	0.00183	0.000482	3.797	16913
Mbuti	PL_TRB_N18	Anatolian_Neolithic	SE_TRB_ans003	0.001759	0.000404	4.348	24125
Mbuti	PL_GAC_Sandomierz8	Anatolian_Neolithic	SE_TRB_ans003	0.001689	0.00046	3.673	17026
Mbuti	PL_GAC_Koszyce8	Anatolian_Neolithic	SE_TRB_ans003	0.001666	0.000417	3.994	28299
Mbuti	PL_Zlota_Ksiaznice2	Anatolian_Neolithic	SE_TRB_ans003	0.0015	0.000477	3.146	17104
Mbuti	PL_BKG_N42	Anatolian_Neolithic	SE_TRB_ans003	0.00144	0.000539	2.67	13405
Mbuti	PL_Zlota_Ksiaznice3	Anatolian_Neolithic	SE_TRB_ans003	0.001345	0.000465	2.893	16207
Mbuti	PL_Zlota_Ksiaznice4	Anatolian_Neolithic	SE_TRB_ans003	0.001342	0.000488	2.748	12265
Mbuti	PL_GAC_Koszyce14	Anatolian_Neolithic	SE_TRB_ans003	0.001296	0.000407	3.183	28125
Mbuti	PL_GAC_Koszyce1	Anatolian_Neolithic	SE_TRB_ans003	0.001239	0.000418	2.963	28160
Mbuti	PL_GAC_Koszyce5	Anatolian_Neolithic	SE_TRB_ans003	0.001214	0.000419	2.9	29446
Mbuti	PL_GAC_Koszyce12	Anatolian_Neolithic	SE_TRB_ans003	0.001136	0.000414	2.747	28908
Mbuti	Central_EU_Iceman	Anatolian_Neolithic	SE_TRB_ans003	0.001094	0.000392	2.79	26271
Mbuti	PL_GAC_Mierzanowice	Anatolian_Neolithic	SE_TRB_ans003	0.000968	0.000511	1.895	10309
Mbuti	Central_EU_RISE487	Anatolian_Neolithic	SE_TRB_ans003	0.000957	0.000719	1.332	4259
Mbuti	PL_GAC_N38	Anatolian_Neolithic	SE_TRB_ans003	0.000879	0.000424	2.074	24964
Mbuti	PL_Zlota_Ksiaznice7	Anatolian_Neolithic	SE_TRB_ans003	0.000835	0.00061	1.37	6366
Mbuti	SE_TRB_ros003	Anatolian_Neolithic	SE_TRB_ans003	0.000822	0.000551	1.492	10321
Mbuti	PL_BKG_N27	Anatolian_Neolithic	SE_TRB_ans003	0.000798	0.000421	1.892	24715
Mbuti	PL_GAC_Sandomierz2	Anatolian_Neolithic	SE_TRB_ans003	0.000772	0.000502	1.537	11247
Mbuti	PL_BKG_N28	Anatolian_Neolithic	SE_TRB_ans003	0.000757	0.000413	1.833	24287
Mbuti	PL_Zlota_Wilczyce	Anatolian_Neolithic	SE_TRB_ans003	0.000646	0.000477	1.352	10590
Mbuti	PL_BKG_N26	Anatolian_Neolithic	SE_TRB_ans003	0.000639	0.000432	1.479	25839
Mbuti	HU_Neolithic_NE5	Anatolian_Neolithic	SE_TRB_ans003	0.000597	0.000467	1.278	16579
Mbuti	PL_BKG_N36	Anatolian_Neolithic	SE_TRB_ans003	0.000433	0.000437	0.99	23844
Mbuti	HU_Neolithic_NE1	Anatolian_Neolithic	SE_TRB_ans003	0.00041	0.000383	1.07	29785
Mbuti	Central_EU_RISE489	Anatolian_Neolithic	SE_TRB_ans003	0.000363	0.000496	0.732	10833
Mbuti	HU_Neolithic_NE7	Anatolian_Neolithic	SE_TRB_ans003	0.000297	0.000441	0.673	18217
Mbuti	PL_BKG_N25	Anatolian_Neolithic	SE_TRB_ans003	0.000286	0.000422	0.679	26880
Mbuti	CZ_STK_kol6	Anatolian_Neolithic	SE_TRB_ans003	0.000256	0.000419	0.61	21153
Mbuti	DE_LBK_Stuttgart	Anatolian_Neolithic	SE_TRB_ans003	5.7e-05	0.000402	0.143	30161
Mbuti	PL_BKG_N31	Anatolian_Neolithic	SE_TRB_ans003	-1.9e-05	0.000402	-0.048	28215
Mbuti	DE_LBK_Karsdorf	Anatolian_Neolithic	SE_TRB_ans003	-8.3e-05	0.000426	-0.195	24923
Mbuti	HU_Neolithic_NE6	Anatolian_Neolithic	SE_TRB_ans003	-0.000428	0.000436	-0.981	18825
Mbuti	CZ_STK_kol2	Anatolian_Neolithic	SE_TRB_ans003	-0.000925	0.000863	-1.072	3319
Outgroup	X	H1	H2	f4	SE	Zscore	#SNPs used
Mbuti	SE_TRB_ans003	Anatolian_Neolithic	SE_TRB_ans005	0.007497	0.000825	9.084	4033
Mbuti	SE_TRB_ans016	Anatolian_Neolithic	SE_TRB_ans005	0.003389	0.000588	5.76	8630
Mbuti	SE_TRB_ans017	Anatolian_Neolithic	SE_TRB_ans005	0.003107	0.000462	6.72	28912
Mbuti	SE_TRB_ans014	Anatolian_Neolithic	SE_TRB_ans005	0.003032	0.000456	6.654	27120
Mbuti	PL_BKG_N42	Anatolian_Neolithic	SE_TRB_ans005	0.002846	0.00048	5.924	12909
Mbuti	SE_TRB_ans008	Anatolian_Neolithic	SE_TRB_ans005	0.00236	0.000469	5.03	23207
Mbuti	PL_TRB_N20	Anatolian_Neolithic	SE_TRB_ans005	0.002146	0.000478	4.489	16046
Mbuti	SE_TRB_ros005	Anatolian_Neolithic	SE_TRB_ans005	0.002145	0.000485	4.424	16697
Mbuti	SE_TRB_ros003	Anatolian_Neolithic	SE_TRB_ans005	0.001982	0.000544	3.641	9964
Mbuti	SE_TRB_Gökhem2	Anatolian_Neolithic	SE_TRB_ans005	0.001962	0.000474	4.139	15403
Mbuti	PL_TRB_N18	Anatolian_Neolithic	SE_TRB_ans005	0.001958	0.000425	4.602	23150
Mbuti	PL_GAC_Koszyce1	Anatolian_Neolithic	SE_TRB_ans005	0.001742	0.000431	4.043	26887
Mbuti	PL_GAC_Koszyce8	Anatolian_Neolithic	SE_TRB_ans005	0.001528	0.000417	3.668	27128
Mbuti	PL_GAC_Sandomierz2	Anatolian_Neolithic	SE_TRB_ans005	0.001502	0.00053	2.831	10711
Mbuti	PL_GAC_N38	Anatolian_Neolithic	SE_TRB_ans005	0.001497	0.000436	3.435	23952
Mbuti	PL_GAC_Koszyce3	Anatolian_Neolithic	SE_TRB_ans005	0.001408	0.000445	3.161	21001
Mbuti	PL_BKG_N36	Anatolian_Neolithic	SE_TRB_ans005	0.001385	0.000448	3.089	22937
Mbuti	PL_GAC_Koszyce5	Anatolian_Neolithic	SE_TRB_ans005	0.001345	0.000415	3.242	28060
Mbuti	PL_GAC_Koszyce7	Anatolian_Neolithic	SE_TRB_ans005	0.001326	0.000437	3.034	25037
Mbuti	PL_GAC_Koszyce14	Anatolian_Neolithic	SE_TRB_ans005	0.001321	0.000433	3.05	26820
Mbuti	PL_Zlota_Ksiaznice4	Anatolian_Neolithic	SE_TRB_ans005	0.001253	0.000506	2.475	11640
Mbuti	PL_Zlota_Ksiaznice1	Anatolian_Neolithic	SE_TRB_ans005	0.001207	0.000455	2.652	18994
Mbuti	PL_GAC_Mierzanowice	Anatolian_Neolithic	SE_TRB_ans005	0.00115	0.000541	2.125	9773
Mbuti	PL_Zlota_Wilczyce	Anatolian_Neolithic	SE_TRB_ans005	0.001088	0.000554	1.965	10182
Mbuti	PL_BKG_N31	Anatolian_Neolithic	SE_TRB_ans005	0.001007	0.000431	2.338	27041
Mbuti	PL_BKG_N27	Anatolian_Neolithic	SE_TRB_ans005	0.000971	0.00042	2.31	23523
Mbuti	PL_Zlota_Ksiaznice2	Anatolian_Neolithic	SE_TRB_ans005	0.00094	0.000457	2.058	16402
Mbuti	PL_GAC_Sandomierz8	Anatolian_Neolithic	SE_TRB_ans005	0.000891	0.000465	1.915	16344
Mbuti	PL_GAC_Koszyce12	Anatolian_Neolithic	SE_TRB_ans005	0.000874	0.000417	2.097	27546
Mbuti	PL_Zlota_Ksiaznice3	Anatolian_Neolithic	SE_TRB_ans005	0.000846	0.000462	1.831	15420
Mbuti	PL_BKG_N28	Anatolian_Neolithic	SE_TRB_ans005	0.00059	0.00044	1.341	23469
Mbuti	HU_Neolithic_NE1	Anatolian_Neolithic	SE_TRB_ans005	0.000507	0.000414	1.225	28730
Mbuti	Central_EU_RISE489	Anatolian_Neolithic	SE_TRB_ans005	0.00048	0.000528	0.909	10364
Mbuti	PL_BKG_N25	Anatolian_Neolithic	SE_TRB_ans005	0.000469	0.000413	1.136	25794
Mbuti	DE_LBK_Karsdorf	Anatolian_Neolithic	SE_TRB_ans005	0.000448	0.000433	1.035	23573
Mbuti	Central_EU_Iceman	Anatolian_Neolithic	SE_TRB_ans005	0.000411	0.000429	0.959	24994
Mbuti	DE_LBK_Stuttgart	Anatolian_Neolithic	SE_TRB_ans005	0.000327	0.000422	0.775	28824
Mbuti	PL_BKG_N26	Anatolian_Neolithic	SE_TRB_ans005	0.000299	0.000419	0.713	24727
Mbuti	HU_Neolithic_NE6	Anatolian_Neolithic	SE_TRB_ans005	0.000277	0.000456	0.608	18072
Mbuti	HU_Neolithic_NE5	Anatolian_Neolithic	SE_TRB_ans005	0.00022	0.000477	0.461	15978
Mbuti	PL_Zlota_Ksiaznice7	Anatolian_Neolithic	SE_TRB_ans005	0.000124	0.000639	0.195	6040
Mbuti	CZ_STK_kol6	Anatolian_Neolithic	SE_TRB_ans005	9.8e-05	0.000428	0.23	19979
Mbuti	HU_Neolithic_NE7	Anatolian_Neolithic	SE_TRB_ans005	4.4e-05	0.000471	0.093	17498
Mbuti	Central_EU_RISE487	Anatolian_Neolithic	SE_TRB_ans005	-6.6e-05	0.000709	-0.093	4196
Mbuti	CZ_STK_kol2	Anatolian_Neolithic	SE_TRB_ans005	-0.000212	0.000865	-0.245	3139
Outgroup	X	H1	H2	f4	SE	Zscore	#SNPs used
Mbuti	SE_TRB_ans016	Anatolian_Neolithic	SE_TRB_ans008	0.003195	0.000399	8.004	52987
Mbuti	SE_TRB_ans017	Anatolian_Neolithic	SE_TRB_ans008	0.002815	0.000363	7.753	181626
Mbuti	SE_TRB_ans014	Anatolian_Neolithic	SE_TRB_ans008	0.002628	0.000365	7.207	169556
Mbuti	PL_BKG_N42	Anatolian_Neolithic	SE_TRB_ans008	0.002289	0.000343	6.666	80179
Mbuti	SE_TRB_ans005	Anatolian_Neolithic	SE_TRB_ans008	0.002279	0.000445	5.12	23236
Mbuti	PL_Zlota_Ksiaznice3	Anatolian_Neolithic	SE_TRB_ans008	0.002157	0.000336	6.429	95458
Mbuti	PL_GAC_Koszyce3	Anatolian_Neolithic	SE_TRB_ans008	0.00188	0.000327	5.758	131414
Mbuti	SE_TRB_ans003	Anatolian_Neolithic	SE_TRB_ans008	0.001823	0.000434	4.197	24214
Mbuti	SE_TRB_Gökhem2	Anatolian_Neolithic	SE_TRB_ans008	0.001799	0.000334	5.39	96515
Mbuti	PL_Zlota_Ksiaznice2	Anatolian_Neolithic	SE_TRB_ans008	0.001797	0.000357	5.031	101661
Mbuti	SE_TRB_ros005	Anatolian_Neolithic	SE_TRB_ans008	0.001692	0.000336	5.033	102996
Mbuti	PL_Zlota_Ksiaznice4	Anatolian_Neolithic	SE_TRB_ans008	0.00167	0.000331	5.045	72481
Mbuti	PL_GAC_Koszyce8	Anatolian_Neolithic	SE_TRB_ans008	0.001669	0.000338	4.938	169712
Mbuti	PL_Zlota_Ksiaznice1	Anatolian_Neolithic	SE_TRB_ans008	0.001651	0.000352	4.688	117384
Mbuti	PL_GAC_Sandomierz2	Anatolian_Neolithic	SE_TRB_ans008	0.001596	0.000335	4.763	66434
Mbuti	SE_TRB_ros003	Anatolian_Neolithic	SE_TRB_ans008	0.001584	0.000377	4.204	61139
Mbuti	PL_GAC_Koszyce7	Anatolian_Neolithic	SE_TRB_ans008	0.001572	0.000331	4.746	155653
Mbuti	PL_GAC_Koszyce14	Anatolian_Neolithic	SE_TRB_ans008	0.001538	0.000329	4.676	168619
Mbuti	PL_Zlota_Ksiaznice7	Anatolian_Neolithic	SE_TRB_ans008	0.001514	0.000393	3.854	37665
Mbuti	PL_GAC_Koszyce5	Anatolian_Neolithic	SE_TRB_ans008	0.001486	0.000335	4.436	175866
Mbuti	PL_GAC_Koszyce12	Anatolian_Neolithic	SE_TRB_ans008	0.001428	0.000336	4.256	173169
Mbuti	PL_Zlota_Wilczyce	Anatolian_Neolithic	SE_TRB_ans008	0.001408	0.00035	4.018	63421
Mbuti	PL_GAC_N38	Anatolian_Neolithic	SE_TRB_ans008	0.001388	0.000341	4.073	148898
Mbuti	PL_GAC_Koszyce1	Anatolian_Neolithic	SE_TRB_ans008	0.001386	0.000339	4.09	168398
Mbuti	PL_TRB_N18	Anatolian_Neolithic	SE_TRB_ans008	0.001273	0.000336	3.794	144396
Mbuti	PL_TRB_N20	Anatolian_Neolithic	SE_TRB_ans008	0.001217	0.000336	3.625	99750
Mbuti	PL_BKG_N25	Anatolian_Neolithic	SE_TRB_ans008	0.001188	0.000332	3.574	160393
Mbuti	PL_GAC_Mierzanowice	Anatolian_Neolithic	SE_TRB_ans008	0.00112	0.000352	3.186	60486
Mbuti	PL_GAC_Sandomierz8	Anatolian_Neolithic	SE_TRB_ans008	0.001111	0.000325	3.416	101216
Mbuti	PL_BKG_N27	Anatolian_Neolithic	SE_TRB_ans008	0.001035	0.00032	3.239	147203
Mbuti	PL_BKG_N36	Anatolian_Neolithic	SE_TRB_ans008	0.000772	0.000342	2.255	142282
Mbuti	Central_EU_Iceman	Anatolian_Neolithic	SE_TRB_ans008	0.000713	0.000311	2.297	155674
Mbuti	HU_Neolithic_NE7	Anatolian_Neolithic	SE_TRB_ans008	0.000588	0.00036	1.635	108369
Mbuti	DE_LBK_Karsdorf	Anatolian_Neolithic	SE_TRB_ans008	0.000535	0.000325	1.645	148127
Mbuti	Central_EU_RISE489	Anatolian_Neolithic	SE_TRB_ans008	0.000515	0.000356	1.445	63706
Mbuti	Central_EU_RISE487	Anatolian_Neolithic	SE_TRB_ans008	0.000426	0.000388	1.097	25845
Mbuti	HU_Neolithic_NE6	Anatolian_Neolithic	SE_TRB_ans008	0.000403	0.000339	1.189	110802
Mbuti	HU_Neolithic_NE1	Anatolian_Neolithic	SE_TRB_ans008	0.000392	0.000315	1.244	179558
Mbuti	HU_Neolithic_NE5	Anatolian_Neolithic	SE_TRB_ans008	0.000329	0.000349	0.942	98826
Mbuti	PL_BKG_N26	Anatolian_Neolithic	SE_TRB_ans008	0.000302	0.000337	0.896	154261
Mbuti	CZ_STK_kol6	Anatolian_Neolithic	SE_TRB_ans008	0.000243	0.000334	0.726	125103
Mbuti	PL_BKG_N31	Anatolian_Neolithic	SE_TRB_ans008	0.000213	0.000338	0.63	168948
Mbuti	PL_BKG_N28	Anatolian_Neolithic	SE_TRB_ans008	0.00019	0.000323	0.59	145974
Mbuti	DE_LBK_Stuttgart	Anatolian_Neolithic	SE_TRB_ans008	0.000118	0.000317	0.371	180338
Mbuti	CZ_STK_kol2	Anatolian_Neolithic	SE_TRB_ans008	-9e-05	0.000449	-0.201	19298
Outgroup	X	H1	H2	f4	SE	Zscore	#SNPs used
Mbuti	SE_TRB_ans003	Anatolian_Neolithic	SE_TRB_ans014	0.003726	0.000464	8.027	28639
Mbuti	SE_TRB_ans005	Anatolian_Neolithic	SE_TRB_ans014	0.00241	0.000458	5.262	27385
Mbuti	SE_TRB_ans008	Anatolian_Neolithic	SE_TRB_ans014	0.002237	0.00038	5.886	170598
Mbuti	SE_TRB_ans016	Anatolian_Neolithic	SE_TRB_ans014	0.001899	0.000378	5.021	62752
Mbuti	SE_TRB_ros003	Anatolian_Neolithic	SE_TRB_ans014	0.001856	0.00038	4.885	71130
Mbuti	PL_Zlota_Ksiaznice2	Anatolian_Neolithic	SE_TRB_ans014	0.001724	0.000354	4.868	120117
Mbuti	PL_BKG_N42	Anatolian_Neolithic	SE_TRB_ans014	0.001702	0.000337	5.049	93030
Mbuti	PL_GAC_Koszyce8	Anatolian_Neolithic	SE_TRB_ans014	0.001697	0.000337	5.034	201252
Mbuti	PL_GAC_N38	Anatolian_Neolithic	SE_TRB_ans014	0.001391	0.00032	4.348	175732
Mbuti	SE_TRB_Gökhem2	Anatolian_Neolithic	SE_TRB_ans014	0.001384	0.000338	4.099	116120
Mbuti	PL_GAC_Koszyce3	Anatolian_Neolithic	SE_TRB_ans014	0.001357	0.000336	4.037	155889
Mbuti	PL_GAC_Mierzanowice	Anatolian_Neolithic	SE_TRB_ans014	0.001319	0.000343	3.849	70623
Mbuti	PL_Zlota_Ksiaznice3	Anatolian_Neolithic	SE_TRB_ans014	0.001305	0.000343	3.807	112228
Mbuti	PL_GAC_Koszyce7	Anatolian_Neolithic	SE_TRB_ans014	0.001257	0.000319	3.936	184445
Mbuti	PL_GAC_Koszyce1	Anatolian_Neolithic	SE_TRB_ans014	0.001245	0.000351	3.542	199919
Mbuti	PL_Zlota_Wilczyce	Anatolian_Neolithic	SE_TRB_ans014	0.001136	0.000361	3.147	74668
Mbuti	PL_GAC_Sandomierz8	Anatolian_Neolithic	SE_TRB_ans014	0.001098	0.000319	3.442	118952
Mbuti	SE_TRB_ros005	Anatolian_Neolithic	SE_TRB_ans014	0.001095	0.000357	3.066	123020
Mbuti	PL_Zlota_Ksiaznice7	Anatolian_Neolithic	SE_TRB_ans014	0.001085	0.00037	2.932	43858
Mbuti	PL_Zlota_Ksiaznice1	Anatolian_Neolithic	SE_TRB_ans014	0.001078	0.00034	3.167	139193
Mbuti	PL_GAC_Koszyce12	Anatolian_Neolithic	SE_TRB_ans014	0.00104	0.000323	3.222	206098
Mbuti	PL_GAC_Koszyce14	Anatolian_Neolithic	SE_TRB_ans014	0.001009	0.000318	3.169	199095
Mbuti	PL_GAC_Sandomierz2	Anatolian_Neolithic	SE_TRB_ans014	0.000939	0.000333	2.822	77866
Mbuti	PL_Zlota_Ksiaznice4	Anatolian_Neolithic	SE_TRB_ans014	0.000902	0.000332	2.718	86573
Mbuti	PL_GAC_Koszyce5	Anatolian_Neolithic	SE_TRB_ans014	0.000833	0.000337	2.468	209310
Mbuti	PL_TRB_N20	Anatolian_Neolithic	SE_TRB_ans014	0.000779	0.000325	2.401	116452
Mbuti	Central_EU_RISE489	Anatolian_Neolithic	SE_TRB_ans014	0.000642	0.000347	1.853	74336
Mbuti	PL_BKG_N25	Anatolian_Neolithic	SE_TRB_ans014	0.000637	0.000335	1.9	190236
Mbuti	PL_TRB_N18	Anatolian_Neolithic	SE_TRB_ans014	0.000626	0.000331	1.89	169981
Mbuti	HU_Neolithic_NE1	Anatolian_Neolithic	SE_TRB_ans014	0.000591	0.000333	1.776	215781
Mbuti	PL_BKG_N27	Anatolian_Neolithic	SE_TRB_ans014	0.000414	0.000313	1.321	173070
Mbuti	HU_Neolithic_NE7	Anatolian_Neolithic	SE_TRB_ans014	0.000402	0.000327	1.229	127561
Mbuti	Central_EU_RISE487	Anatolian_Neolithic	SE_TRB_ans014	0.000388	0.000398	0.974	29208
Mbuti	PL_BKG_N28	Anatolian_Neolithic	SE_TRB_ans014	0.000372	0.000317	1.172	171325
Mbuti	PL_BKG_N36	Anatolian_Neolithic	SE_TRB_ans014	0.000349	0.000331	1.055	167102
Mbuti	PL_BKG_N31	Anatolian_Neolithic	SE_TRB_ans014	0.000259	0.00032	0.809	200403
Mbuti	DE_LBK_Karsdorf	Anatolian_Neolithic	SE_TRB_ans014	1.1e-05	0.000339	0.033	176070
Mbuti	DE_LBK_Stuttgart	Anatolian_Neolithic	SE_TRB_ans014	4e-06	0.00032	0.012	216985
Mbuti	PL_BKG_N26	Anatolian_Neolithic	SE_TRB_ans014	-1.3e-05	0.000339	-0.038	181544
Mbuti	CZ_STK_kol6	Anatolian_Neolithic	SE_TRB_ans014	-3.1e-05	0.000351	-0.087	147457
Mbuti	HU_Neolithic_NE6	Anatolian_Neolithic	SE_TRB_ans014	-0.000134	0.00035	-0.384	130320
Mbuti	HU_Neolithic_NE5	Anatolian_Neolithic	SE_TRB_ans014	-0.000317	0.000327	-0.971	115513
Mbuti	Central_EU_Iceman	Anatolian_Neolithic	SE_TRB_ans014	-0.000327	0.000322	-1.017	182354
Mbuti	CZ_STK_kol2	Anatolian_Neolithic	SE_TRB_ans014	-0.00056	0.000428	-1.307	22523
Outgroup	X	H1	H2	f4	SE	Zscore	#SNPs used
Mbuti	SE_TRB_ans008	Anatolian_Neolithic	SE_TRB_ans016	0.003016	0.000416	7.252	53137
Mbuti	SE_TRB_ans005	Anatolian_Neolithic	SE_TRB_ans016	0.002976	0.000606	4.912	8687
Mbuti	SE_TRB_ans017	Anatolian_Neolithic	SE_TRB_ans016	0.002933	0.000421	6.967	66994
Mbuti	SE_TRB_ans003	Anatolian_Neolithic	SE_TRB_ans016	0.002815	0.00059	4.773	9001
Mbuti	PL_BKG_N42	Anatolian_Neolithic	SE_TRB_ans016	0.002666	0.000396	6.728	29343
Mbuti	SE_TRB_ans014	Anatolian_Neolithic	SE_TRB_ans016	0.002245	0.000382	5.88	62413
Mbuti	PL_GAC_Koszyce3	Anatolian_Neolithic	SE_TRB_ans016	0.002227	0.00037	6.022	48020
Mbuti	SE_TRB_ros003	Anatolian_Neolithic	SE_TRB_ans016	0.002221	0.000462	4.807	22577
Mbuti	PL_Zlota_Ksiaznice7	Anatolian_Neolithic	SE_TRB_ans016	0.002186	0.000456	4.797	13780
Mbuti	PL_Zlota_Ksiaznice3	Anatolian_Neolithic	SE_TRB_ans016	0.002114	0.000418	5.059	35229
Mbuti	PL_GAC_Koszyce5	Anatolian_Neolithic	SE_TRB_ans016	0.00186	0.000374	4.979	64718
Mbuti	SE_TRB_ros005	Anatolian_Neolithic	SE_TRB_ans016	0.001802	0.000406	4.44	38287
Mbuti	PL_Zlota_Ksiaznice2	Anatolian_Neolithic	SE_TRB_ans016	0.001745	0.000401	4.351	37409
Mbuti	PL_GAC_Koszyce12	Anatolian_Neolithic	SE_TRB_ans016	0.001641	0.000365	4.492	63531
Mbuti	PL_GAC_Sandomierz8	Anatolian_Neolithic	SE_TRB_ans016	0.001544	0.000393	3.929	37140
Mbuti	PL_Zlota_Ksiaznice1	Anatolian_Neolithic	SE_TRB_ans016	0.001543	0.000389	3.967	43333
Mbuti	PL_GAC_Koszyce1	Anatolian_Neolithic	SE_TRB_ans016	0.001543	0.000364	4.245	61666
Mbuti	PL_GAC_Koszyce8	Anatolian_Neolithic	SE_TRB_ans016	0.00153	0.000358	4.276	62003
Mbuti	PL_GAC_Koszyce14	Anatolian_Neolithic	SE_TRB_ans016	0.001493	0.000361	4.14	61673
Mbuti	PL_Zlota_Ksiaznice4	Anatolian_Neolithic	SE_TRB_ans016	0.001463	0.000384	3.814	26595
Mbuti	SE_TRB_Gökhem2	Anatolian_Neolithic	SE_TRB_ans016	0.001436	0.000399	3.596	35626
Mbuti	PL_TRB_N20	Anatolian_Neolithic	SE_TRB_ans016	0.001403	0.000381	3.679	36452
Mbuti	PL_GAC_Sandomierz2	Anatolian_Neolithic	SE_TRB_ans016	0.001399	0.000409	3.423	24270
Mbuti	PL_GAC_Koszyce7	Anatolian_Neolithic	SE_TRB_ans016	0.001362	0.00036	3.788	57014
Mbuti	PL_Zlota_Wilczyce	Anatolian_Neolithic	SE_TRB_ans016	0.001304	0.000431	3.025	23564
Mbuti	PL_GAC_N38	Anatolian_Neolithic	SE_TRB_ans016	0.00113	0.000364	3.104	54731
Mbuti	PL_BKG_N28	Anatolian_Neolithic	SE_TRB_ans016	0.001089	0.000362	3.009	53594
Mbuti	PL_BKG_N27	Anatolian_Neolithic	SE_TRB_ans016	0.001073	0.000358	3.001	53884
Mbuti	PL_TRB_N18	Anatolian_Neolithic	SE_TRB_ans016	0.000981	0.000363	2.699	53061
Mbuti	PL_GAC_Mierzanowice	Anatolian_Neolithic	SE_TRB_ans016	0.000972	0.000444	2.189	22033
Mbuti	PL_BKG_N26	Anatolian_Neolithic	SE_TRB_ans016	0.000854	0.000359	2.381	56773
Mbuti	HU_Neolithic_NE5	Anatolian_Neolithic	SE_TRB_ans016	0.000823	0.000406	2.027	36216
Mbuti	PL_BKG_N25	Anatolian_Neolithic	SE_TRB_ans016	0.000816	0.000342	2.388	58859
Mbuti	HU_Neolithic_NE1	Anatolian_Neolithic	SE_TRB_ans016	0.000809	0.000355	2.276	66314
Mbuti	HU_Neolithic_NE7	Anatolian_Neolithic	SE_TRB_ans016	0.000763	0.000391	1.95	40024
Mbuti	PL_BKG_N36	Anatolian_Neolithic	SE_TRB_ans016	0.000698	0.000353	1.975	52249
Mbuti	DE_LBK_Karsdorf	Anatolian_Neolithic	SE_TRB_ans016	0.000575	0.00037	1.553	54106
Mbuti	CZ_STK_kol2	Anatolian_Neolithic	SE_TRB_ans016	0.000575	0.00064	0.899	7142
Mbuti	HU_Neolithic_NE6	Anatolian_Neolithic	SE_TRB_ans016	0.000523	0.000391	1.339	40923
Mbuti	PL_BKG_N31	Anatolian_Neolithic	SE_TRB_ans016	0.000499	0.000349	1.432	62065
Mbuti	Central_EU_Iceman	Anatolian_Neolithic	SE_TRB_ans016	0.000469	0.000383	1.226	56903
Mbuti	Central_EU_RISE487	Anatolian_Neolithic	SE_TRB_ans016	0.000401	0.000528	0.759	9319
Mbuti	CZ_STK_kol6	Anatolian_Neolithic	SE_TRB_ans016	0.000313	0.00037	0.846	45691
Mbuti	Central_EU_RISE489	Anatolian_Neolithic	SE_TRB_ans016	0.000241	0.000423	0.57	23583
Mbuti	DE_LBK_Stuttgart	Anatolian_Neolithic	SE_TRB_ans016	-1e-06	0.000328	-0.004	66341
Outgroup	X	H1	H2	f4	SE	Zscore	#SNPs used
Mbuti	SE_TRB_ans003	Anatolian_Neolithic	SE_TRB_ans017	0.002264	0.000455	4.976	30704
Mbuti	SE_TRB_ans016	Anatolian_Neolithic	SE_TRB_ans017	0.002261	0.000418	5.403	67700
Mbuti	SE_TRB_ans005	Anatolian_Neolithic	SE_TRB_ans017	0.001972	0.00047	4.194	29429
Mbuti	SE_TRB_ans008	Anatolian_Neolithic	SE_TRB_ans017	0.001931	0.000387	4.992	184142
Mbuti	PL_BKG_N42	Anatolian_Neolithic	SE_TRB_ans017	0.001616	0.000374	4.322	99932
Mbuti	PL_GAC_Mierzanowice	Anatolian_Neolithic	SE_TRB_ans017	0.001463	0.000364	4.015	75647
Mbuti	PL_GAC_Sandomierz8	Anatolian_Neolithic	SE_TRB_ans017	0.001318	0.000341	3.864	128236
Mbuti	PL_Zlota_Ksiaznice3	Anatolian_Neolithic	SE_TRB_ans017	0.0013	0.000371	3.51	120431
Mbuti	SE_TRB_ros003	Anatolian_Neolithic	SE_TRB_ans017	0.001253	0.000399	3.142	76152
Mbuti	SE_TRB_ros005	Anatolian_Neolithic	SE_TRB_ans017	0.001176	0.000366	3.218	133589
Mbuti	PL_GAC_Koszyce8	Anatolian_Neolithic	SE_TRB_ans017	0.001074	0.000335	3.207	217837
Mbuti	PL_Zlota_Ksiaznice1	Anatolian_Neolithic	SE_TRB_ans017	0.001005	0.000346	2.903	150351
Mbuti	PL_Zlota_Ksiaznice2	Anatolian_Neolithic	SE_TRB_ans017	0.001	0.000367	2.724	129331
Mbuti	SE_TRB_Gökhem2	Anatolian_Neolithic	SE_TRB_ans017	0.000955	0.00035	2.726	126065
Mbuti	PL_GAC_Koszyce1	Anatolian_Neolithic	SE_TRB_ans017	0.000926	0.000346	2.675	216053
Mbuti	PL_GAC_Koszyce12	Anatolian_Neolithic	SE_TRB_ans017	0.000872	0.000378	2.31	223008
Mbuti	PL_GAC_N38	Anatolian_Neolithic	SE_TRB_ans017	0.000868	0.000358	2.424	190041
Mbuti	PL_GAC_Koszyce3	Anatolian_Neolithic	SE_TRB_ans017	0.000824	0.000333	2.471	168112
Mbuti	PL_GAC_Sandomierz2	Anatolian_Neolithic	SE_TRB_ans017	0.0008	0.000363	2.205	83642
Mbuti	PL_GAC_Koszyce14	Anatolian_Neolithic	SE_TRB_ans017	0.000755	0.000334	2.263	215304
Mbuti	PL_GAC_Koszyce7	Anatolian_Neolithic	SE_TRB_ans017	0.000603	0.000343	1.757	199265
Mbuti	PL_Zlota_Ksiaznice7	Anatolian_Neolithic	SE_TRB_ans017	0.000586	0.00038	1.542	46970
Mbuti	PL_TRB_N18	Anatolian_Neolithic	SE_TRB_ans017	0.000554	0.000356	1.555	183068
Mbuti	PL_Zlota_Wilczyce	Anatolian_Neolithic	SE_TRB_ans017	0.000524	0.000363	1.442	80214
Mbuti	PL_TRB_N20	Anatolian_Neolithic	SE_TRB_ans017	0.000499	0.000356	1.401	124946
Mbuti	PL_Zlota_Ksiaznice4	Anatolian_Neolithic	SE_TRB_ans017	0.000413	0.000363	1.136	93819
Mbuti	PL_BKG_N27	Anatolian_Neolithic	SE_TRB_ans017	0.000265	0.000344	0.771	187091
Mbuti	Central_EU_RISE487	Anatolian_Neolithic	SE_TRB_ans017	0.000218	0.000401	0.544	31026
Mbuti	HU_Neolithic_NE7	Anatolian_Neolithic	SE_TRB_ans017	0.000182	0.000362	0.503	136983
Mbuti	PL_GAC_Koszyce5	Anatolian_Neolithic	SE_TRB_ans017	0.000134	0.000331	0.405	226714
Mbuti	PL_BKG_N31	Anatolian_Neolithic	SE_TRB_ans017	8.9e-05	0.000348	0.255	217411
Mbuti	DE_LBK_Stuttgart	Anatolian_Neolithic	SE_TRB_ans017	-4.1e-05	0.00034	-0.122	237366
Mbuti	PL_BKG_N36	Anatolian_Neolithic	SE_TRB_ans017	-5.6e-05	0.000356	-0.158	179630
Mbuti	PL_BKG_N25	Anatolian_Neolithic	SE_TRB_ans017	-6e-05	0.000359	-0.167	205470
Mbuti	HU_Neolithic_NE1	Anatolian_Neolithic	SE_TRB_ans017	-0.000138	0.000352	-0.391	236331
Mbuti	Central_EU_RISE489	Anatolian_Neolithic	SE_TRB_ans017	-0.000158	0.000358	-0.441	78860
Mbuti	HU_Neolithic_NE6	Anatolian_Neolithic	SE_TRB_ans017	-0.000255	0.000378	-0.674	140444
Mbuti	HU_Neolithic_NE5	Anatolian_Neolithic	SE_TRB_ans017	-0.00036	0.000362	-0.993	124042
Mbuti	DE_LBK_Karsdorf	Anatolian_Neolithic	SE_TRB_ans017	-0.000404	0.000368	-1.097	190728
Mbuti	PL_BKG_N28	Anatolian_Neolithic	SE_TRB_ans017	-0.00045	0.000339	-1.327	184521
Mbuti	Central_EU_Iceman	Anatolian_Neolithic	SE_TRB_ans017	-0.000633	0.000345	-1.837	196037
Mbuti	CZ_STK_kol6	Anatolian_Neolithic	SE_TRB_ans017	-0.000902	0.000325	-2.781	158920
Mbuti	CZ_STK_kol2	Anatolian_Neolithic	SE_TRB_ans017	-0.000932	0.000442	-2.11	24112
Mbuti	PL_BKG_N26	Anatolian_Neolithic	SE_TRB_ans017	-0.00094	0.000365	-2.578	195247

## Sheet: Supp. Data 6. ancIBD
Supplementary Data 6. ancIBD results for all pairs of Ansarve and PWC individuals with > 0.4x coverage, except ans003 (0.14x) and ans005 (0.13x).
iid1	iid2	max_IBD	sum_IBD>8	n_IBD>8	sum_IBD>12	n_IBD>12	sum_IBD>16	n_IBD>16	sum_IBD>20	n_IBD>20	relatedness~
ans014	ans17DR	162.357	2044.21	47	1993.09	42	1934.41	38	1772.89	29	2nd degree
vbj001	vbj008	175.167	1482.18	24	1445.45	20	1419.65	18	1399.79	17	2nd degree grandparent/child
vbj012	vbj018	150.428	991.579	25	919.4	18	889.574	16	855.707	14	3rd degree
vbj001	vbj013	88.0222	788.651	27	715.173	19	671.937	16	653.875	15	3rd degree
ans003	ans005	70.1899	784.201	33	676.243	22	584.079	15	532.873	12	3rd degree
vbj006	vbj013	52.5775	445.613	22	356.904	13	283.732	8	246.287	6	3rd degree great-grandparent/child
vbj001	vbj018	32.1779	368.368	26	249.173	13	162.6	7	130.378	5	4th degree
hem004	hem005	102.507	349.393	16	303.671	11	278.159	9	194.996	4	4th degree
vbj012	vbj013	109.176	335.216	16	264.701	9	224.176	6	189.139	4	4th degree
vbj013	vbj018	66.7585	320.326	18	247.823	10	206.146	7	153.131	4	4th degree
ajv36	hem005	37.5505	316.74	20	192.606	8	164.49	6	147.778	5	4th degree
ajv58	ajv70	52.4934	303.226	19	198.385	8	186.159	7	151.101	5	4th degree
ajv54	hem005	28.1203	258.005	18	179.325	10	110.666	5	73.991	3	5th degree
ajv54	vbj013	73.4384	257.815	17	128.542	4	116.292	3	116.292	3	5th degree
vbj006	vbj018	48.185	257.568	16	161.225	6	148.027	5	110.893	3	5th degree
ajv36	vbj001	32.7943	256.934	17	180.466	9	121.51	5	102.138	4	5th degree
hem005	vbj013	33.6823	244.351	17	155.373	8	114.198	5	79.552	3	5th degree
ajv28	vbj001	36.5443	235.598	17	156.278	9	93.1181	4	58.1806	2	5th degree
ajv54	vbj001	24.96	223.717	17	142.003	8	114.356	6	46.1564	2	5th degree
hem005	vbj001	29.2273	223.275	16	137.608	7	92.1045	4	57.0604	2	5th degree
vbj008	vbj013	34.3482	222.136	14	143.207	6	130.313	5	113.612	4	5th degree
ajv28	hem005	26.772	220.793	14	170.098	9	127.779	6	51.5456	2	5th degree
ajv36	vbj012	40.5639	219.049	13	136.812	5	136.812	5	136.812	5	5th degree
hem005	vbj008	26.5844	213.378	15	151.95	9	82.9926	4	48.0398	2	5th degree
vbj001	vbj006	58.0124	212	12	169.901	8	114.371	4	78.4217	2	5th degree
ajv58	vbj013	21.1032	211.212	18	103.386	7	38.4739	2	21.1032	1	5th degree
ajv28	hem004	26.382	206.418	15	126.732	7	99.0081	5	47.0763	2	5th degree
ajv28	vbj013	24.504	202.578	15	124.005	7	85.379	4	68.9175	3	5th degree
vbj006	vbj012	94.2009	200.689	11	134	4	94.2009	1	94.2009	1	5th degree
ajv58	hem005	19.5056	195.667	16	93.6681	6	36.9304	2	0	0	5th degree
vbj008	vbj018	20.8263	195.302	15	119.467	7	61.3963	3	61.3963	3	5th degree
ajv54	ajv70	19.665	179.582	14	102.413	6	58.524	3	0	0	~6th-7th degree
vbj008	vbj012	21.7234	178.963	13	119.09	7	79.9092	4	41.8897	2	~6th-7th degree
vbj001	vbj012	39.1668	178.586	12	122.446	6	93.1182	4	60.2414	2	~6th-7th degree
ajv54	vbj008	23.7777	178.009	15	67.8309	4	40.5406	2	23.7777	1	~6th-7th degree
ajv36	vbj002	14.7794	177.05	16	55.6002	4	0	0	0	0	~6th-7th degree
hem005	vbj004	26.1976	176.343	14	85.0314	5	44.5483	2	26.1976	1	~6th-7th degree
ajv28	ajv70	41.7462	175.709	13	98.5228	5	74.2897	3	41.7462	1	~6th-7th degree
ajv70	hem005	21.1181	159.364	12	110.302	7	40.4657	2	21.1181	1	~6th-7th degree
vbj006	vbj008	28.7486	158.357	12	91.467	5	65.3657	3	28.7486	1	~6th-7th degree
ajv70	hem004	24.5688	157.488	12	100.376	6	62.3767	3	45.0562	2	~6th-7th degree
ajv36	ajv54	21.3089	145.685	11	96.259	6	41.9258	2	41.9258	2	~6th-7th degree
ajv58	vbj008	16.4004	142.899	12	74.1814	5	16.4004	1	0	0	~6th-7th degree
ajv28	vbj002	17.9808	140.686	13	47.739	3	34.2224	2	0	0	~6th-7th degree
ans003	ans014	21.7405	139.065	10	110.041	7	39.3968	2	21.7405	1	~6th-7th degree
ajv28	ajv54	21.5892	138.535	11	81.8087	5	37.9326	2	21.5892	1	~6th-7th degree
ajv28	vbj018	18.2167	138.254	11	93.7496	6	51.5022	3	0	0	~6th-7th degree
hem005	vbj006	19.8699	134.555	10	95.5616	6	56.0224	3	0	0	~6th-7th degree
ajv28	vbj008	26.2173	132.484	9	103.677	6	65.8919	3	46.7939	2	~6th-7th degree
ajv28	vbj012	31.1015	132.002	11	69.5092	4	31.1015	1	31.1015	1	~6th-7th degree
ajv54	vbj018	30.7869	130.991	11	43.9069	2	30.7869	1	30.7869	1	~6th-7th degree
ajv58	hem004	20.2782	128.819	12	32.2792	2	20.2782	1	20.2782	1	~6th-7th degree
ajv36	vbj018	14.5362	125.403	11	55.2215	4	0	0	0	0	~6th-7th degree
ajv70	vbj012	22.2621	125.188	10	76.6805	5	38.8714	2	22.2621	1	~6th-7th degree
ajv54	hem004	13.2386	124.135	12	25.9014	2	0	0	0	0	~6th-7th degree
ajv36	vbj004	22.1639	123.67	10	54.547	3	42.2557	2	42.2557	2	~6th-7th degree
ajv54	vbj004	20.933	123.473	9	87.2343	5	74.5796	4	20.933	1	~6th-7th degree
ajv54	vbj012	18.7812	123.333	10	61.542	4	18.7812	1	0	0	~6th-7th degree
vbj004	vbj018	20.888	121.904	10	53.5879	3	38.6525	2	20.888	1	~6th-7th degree
vbj004	vbj013	17.7483	121.071	9	93.6658	6	50.7394	3	0	0	~6th-7th degree
ajv36	ajv70	25.2672	120.917	9	74.871	4	46.0876	2	46.0876	2	~6th-7th degree
ajv28	ajv36	18.0314	119.263	10	71.8003	5	18.0314	1	0	0	~6th-7th degree
vbj004	vbj006	30.8068	116.623	8	80.4583	4	51.8466	2	51.8466	2	~6th-7th degree
ajv36	vbj008	19.4515	116.107	10	50.1048	3	19.4515	1	0	0	~6th-7th degree
ajv36	vbj013	24.7481	114.657	9	54.3624	3	41.8803	2	24.7481	1	~6th-7th degree
ans008	ans016	44.6174	112.408	7	74.3205	3	44.6174	1	44.6174	1	~6th-7th degree
ajv28	ajv58	25.069	112.296	8	74.5378	4	48.2032	2	48.2032	2	~6th-7th degree
ajv54	vbj006	17.2567	111.849	10	43.5107	3	17.2567	1	0	0	~6th-7th degree
ajv70	vbj008	19.5004	111.817	9	65.4052	4	37.9267	2	0	0	~6th-7th degree
ajv58	vbj018	16.3915	110.335	10	44.8665	3	16.3915	1	0	0	~6th-7th degree
ajv58	vbj012	17.9558	110.223	8	89.5297	6	51.0386	3	0	0	~6th-7th degree
ans003	ans016	25.9254	109.445	8	72.6925	4	44.9679	2	25.9254	1	~6th-7th degree
hem004	vbj001	28.051	108.6	9	28.051	1	28.051	1	28.051	1	~6th-7th degree
hem005	vbj018	27.2275	108.156	8	60.0807	3	45.4073	2	27.2275	1	~6th-7th degree
ajv36	ajv58	23.1779	106.256	9	49.3127	3	23.1779	1	23.1779	1	~6th-7th degree
ajv58	vbj004	13.4157	105.284	10	38.253	3	0	0	0	0	~6th-7th degree
hem005	vbj012	15.7137	101.285	10	15.7137	1	0	0	0	0	~6th-7th degree
ajv36	hem004	27.4242	100.137	7	70.2112	4	27.4242	1	27.4242	1	~6th-7th degree
ajv36	vbj006	22.4774	99.2849	8	51.1745	3	38.5037	2	22.4774	1	unrelated
ajv28	vbj004	23.585	98.8447	7	65.7022	4	39.6754	2	23.585	1	unrelated
ajv70	vbj001	12.3415	98.7708	10	24.5791	2	0	0	0	0	unrelated
ajv58	vbj001	16.504	96.9849	9	30.6785	2	16.504	1	0	0	unrelated
hem004	vbj006	31.5463	96.0326	6	64.8919	3	49.2496	2	31.5463	1	unrelated
vbj004	vbj012	17.9255	93.8948	7	61.9621	4	17.9255	1	0	0	unrelated
ajv58	vbj006	12.7673	90.6504	9	12.7673	1	0	0	0	0	unrelated
ans005	ans014	30.0268	90.6018	5	70.8279	3	58.066	2	58.066	2	unrelated
vbj004	vbj008	29.3658	90.396	7	29.3658	1	29.3658	1	29.3658	1	unrelated
ajv70	vbj013	14.291	89.2367	9	14.291	1	0	0	0	0	unrelated
ajv70	vbj018	19.8843	86.5903	7	48.6576	3	19.8843	1	0	0	unrelated
hem004	vbj013	20.5537	82.2802	6	63.4076	4	20.5537	1	20.5537	1	unrelated
ans005	ans17DR	21.7428	79.934	5	61.4872	3	61.4872	3	43.1131	2	unrelated
hem004	vbj008	14.7103	79.1258	7	29.2259	2	0	0	0	0	unrelated
ans003	ans17DR	12.743	75.3347	7	24.8682	2	0	0	0	0	unrelated
ajv54	ajv58	24.104	73.5759	6	24.104	1	24.104	1	24.104	1	unrelated
hem004	vbj012	15.3593	71.3805	6	29.3536	2	0	0	0	0	unrelated
ajv28	vbj006	20.0472	63.1968	5	33.4779	2	20.0472	1	20.0472	1	unrelated
ans008	ans014	18.623	63.0637	5	37.0564	2	37.0564	2	0	0	unrelated
vbj001	vbj004	18.5565	61.3507	5	30.7907	2	18.5565	1	0	0	unrelated
ajv70	vbj004	12.0857	55.5597	6	12.0857	1	0	0	0	0	unrelated
ans005	ans008	21.8402	52.2251	4	35.0538	2	21.8402	1	21.8402	1	unrelated
ajv70	vbj006	18.936	50.4488	4	31.1962	2	18.936	1	0	0	unrelated
hem004	vbj018	14.518	49.1525	5	14.518	1	0	0	0	0	unrelated
hem004	vbj004	13.8268	46.7645	4	27.2831	2	0	0	0	0	unrelated
ans003	vbj018	14.7132	32.2401	3	14.7132	1	0	0	0	0	unrelated
ans016	ans17DR	19.3909	28.4442	2	19.3909	1	19.3909	1	0	0	unrelated
ans005	ans016	9.6024	27.3167	3	0	0	0	0	0	0	unrelated
ajv36	ans003	26.0494	26.0494	1	26.0494	1	26.0494	1	26.0494	1	unrelated
ans008	ans17DR	16.6338	24.7455	2	16.6338	1	16.6338	1	0	0	unrelated
ans014	ans016	14.6024	23.049	2	14.6024	1	0	0	0	0	unrelated
ans003	ans008	10.649	18.887	2	0	0	0	0	0	0	unrelated
ajv28	ans014	9.3444	17.9483	2	0	0	0	0	0	0	unrelated
ans016	vbj008	8.7254	17.0091	2	0	0	0	0	0	0	unrelated
ans014	vbj004	15.9011	15.9011	1	15.9011	1	0	0	0	0	unrelated
ajv70	ans003	13.1101	13.1101	1	13.1101	1	0	0	0	0	unrelated
ajv28	ans003	13.0885	13.0885	1	13.0885	1	0	0	0	0	unrelated
ans008	vbj004	11.7878	11.7878	1	0	0	0	0	0	0	unrelated
ajv36	ans17DR	11.1186	11.1186	1	0	0	0	0	0	0	unrelated
ans003	hem005	10.4872	10.4872	1	0	0	0	0	0	0	unrelated
ajv28	ans17DR	10.3261	10.3261	1	0	0	0	0	0	0	unrelated
ans003	vbj008	9.4548	9.4548	1	0	0	0	0	0	0	unrelated
ans003	hem004	9.33801	9.33801	1	0	0	0	0	0	0	unrelated
ajv54	ans014	8.2094	8.2094	1	0	0	0	0	0	0	unrelated
ans17DR	vbj004	8.1197	8.1197	1	0	0	0	0	0	0	unrelated
ajv54	ans005	8.0723	8.0723	1	0	0	0	0	0	0	unrelated
ajv70	ans005	8.0233	8.0233	1	0	0	0	0	0	0	unrelated
ans17DR	vbj018	8.008	8.008	1	0	0	0	0	0	0	unrelated
ajv54	ans003	0	0	0	0	0	0	0	0	0	unrelated
ajv58	ans003	0	0	0	0	0	0	0	0	0	unrelated
ajv28	ans005	0	0	0	0	0	0	0	0	0	unrelated
ajv36	ans005	0	0	0	0	0	0	0	0	0	unrelated
ajv58	ans005	0	0	0	0	0	0	0	0	0	unrelated
ajv36	ans014	0	0	0	0	0	0	0	0	0	unrelated
ajv58	ans014	0	0	0	0	0	0	0	0	0	unrelated
ajv36	ans016	0	0	0	0	0	0	0	0	0	unrelated
ajv54	ans17DR	0	0	0	0	0	0	0	0	0	unrelated
ajv58	ans17DR	0	0	0	0	0	0	0	0	0	unrelated
ajv70	ans17DR	0	0	0	0	0	0	0	0	0	unrelated
ans005	hem004	0	0	0	0	0	0	0	0	0	unrelated
ans008	hem004	0	0	0	0	0	0	0	0	0	unrelated
ans17DR	hem004	0	0	0	0	0	0	0	0	0	unrelated
ans005	hem005	0	0	0	0	0	0	0	0	0	unrelated
ans014	hem005	0	0	0	0	0	0	0	0	0	unrelated
ans016	hem005	0	0	0	0	0	0	0	0	0	unrelated
ans17DR	hem005	0	0	0	0	0	0	0	0	0	unrelated
ans003	vbj001	0	0	0	0	0	0	0	0	0	unrelated
ans005	vbj001	0	0	0	0	0	0	0	0	0	unrelated
ans008	vbj001	0	0	0	0	0	0	0	0	0	unrelated
ans014	vbj001	0	0	0	0	0	0	0	0	0	unrelated
ans17DR	vbj001	0	0	0	0	0	0	0	0	0	unrelated
ans003	vbj004	0	0	0	0	0	0	0	0	0	unrelated
ans005	vbj004	0	0	0	0	0	0	0	0	0	unrelated
ans016	vbj004	0	0	0	0	0	0	0	0	0	unrelated
ans003	vbj006	0	0	0	0	0	0	0	0	0	unrelated
ans005	vbj006	0	0	0	0	0	0	0	0	0	unrelated
ans005	vbj008	0	0	0	0	0	0	0	0	0	unrelated
ans014	vbj008	0	0	0	0	0	0	0	0	0	unrelated
ans003	vbj012	0	0	0	0	0	0	0	0	0	unrelated
ans005	vbj012	0	0	0	0	0	0	0	0	0	unrelated
ans016	vbj012	0	0	0	0	0	0	0	0	0	unrelated
ans17DR	vbj012	0	0	0	0	0	0	0	0	0	unrelated
ans003	vbj013	0	0	0	0	0	0	0	0	0	unrelated
ans005	vbj013	0	0	0	0	0	0	0	0	0	unrelated
ans008	vbj013	0	0	0	0	0	0	0	0	0	unrelated
ans016	vbj013	0	0	0	0	0	0	0	0	0	unrelated
ans17DR	vbj013	0	0	0	0	0	0	0	0	0	unrelated
ans005	vbj018	0	0	0	0	0	0	0	0	0	unrelated

## Sheet: Suppl. Data 7. Imputation inds
Supplementary Data 7. Original depth coverage of 55 imputed individuals. Five Individuals with >10x coverage were downsampled to 1x. The 34 individuals included in Supplementary Figure 7 are marked in yellow.
Sample code	nuDNA coverage	Publication	doi:
SHG_H22	0.709792	Gunther et al 2018	doi:10.1371/journal.pbio.2003703
HU_Neolithic_NE5	0.711363	Gamba et al. 2014	doi:10.1038/ncomms6257
HU_Neolithic_CO1	0.787379	Gamba et al. 2014	doi:10.1038/ncomms6257
HU_Neolithic_NE7	0.827761	Gamba et al. 2014	doi:10.1038/ncomms6257
CB13	0.852201	Olalde et al, 2015	https://doi.org/10.1093/molbev/msv181
HU_Neolithic_NE6	0.858468	Gamba et al. 2014	doi:10.1038/ncomms6257
Latvia_HG1	0.863121	Jones et al 2017	doi:10.1016/j.cub.2016.12.060
Canes1	0.871202	González-Fortes - ‎2017	10.1016/j.cub.2017.05.023
WHG_KO1	0.944702	Gamba et al. 2014	doi:10.1038/ncomms6257
LC41	0.952159	Martiniano et al 2017	https://doi.org/10.1371/journal.pgen.1006852
WHG_SC1	0.977282	González-Fortes - ‎2017	10.1016/j.cub.2017.05.023
Revenia	1.01573	Hofmanová et al 2016	doi:10.1073/pnas.1523951113
SHG_SF9	1.15119	Gunther et al 2018	doi:10.1371/journal.pbio.2003703
Primrose2	1.16019	Sanchez-Quinto et al. 2019	doi:10.1073/pnas.1818037116
SE_TRB_Gökhem2	1.19099	Skoglund et al 2014	doi:10.1126/science.1253448
Paliambela	1.22275	Hofmanová et al 2016	doi:10.1073/pnas.1523951113
SHG_steigen	1.24	Gunther et al 2018	doi:10.1371/journal.pbio.2003703
SE_PWC_ajv70	1.34367	Gunther et al 2018	doi:10.1371/journal.pbio.2003703
CZ_STK_kol2	1.47578	Sanchez-Quinto et al. 2019	doi:10.1073/pnas.1818037116
WHG_OC1	1.51015	González-Fortes - ‎2017	10.1016/j.cub.2017.05.023
CA122A	1.51623	Martiniano et al 2017	https://doi.org/10.1371/journal.pgen.1006852
Balintore4	1.53839	Sanchez-Quinto et al. 2019	doi:10.1073/pnas.1818037116
Primrose13	1.55953	Sanchez-Quinto et al. 2019	doi:10.1073/pnas.1818037116
Dolman Ansiao	1.68982	Martiniano et al 2017	https://doi.org/10.1371/journal.pgen.1006852
LC44	1.77033	Martiniano et al 2017	https://doi.org/10.1371/journal.pgen.1006852
Primrose16	1.78255	Sanchez-Quinto et al. 2019	doi:10.1073/pnas.1818037116
Primrose9	1.88536	Sanchez-Quinto et al. 2019	doi:10.1073/pnas.1818037116
Kleitos	1.91646	Hofmanová et al 2016	doi:10.1073/pnas.1523951113
SHG_Motala12	1.93912	Lazaridis et al 2014	doi:10.1038/nature13673
SE_TRB_ans008	1.94328	Sanchez-Quinto et al. 2019	doi:10.1073/pnas.1818037116
CHG_Satsurblia	2.16123	Jones et al 2015	doi:10.1038/ncomms9912
Gyvakarai1	2.3	Mittnik et al 2018	doi:10.1038/s41467-018-02825-9
ATP12	2.43	Gunther et al 2015	doi.org/10.1073/pnas.1509851112
CM9B	2.56	Martiniano et al 2017	https://doi.org/10.1371/journal.pgen.1006852
SE_TRB_ans014	2.58391	Sanchez-Quinto et al. 2019	doi:10.1073/pnas.1818037116
LC42	2.60478	Martiniano et al 2017	https://doi.org/10.1371/journal.pgen.1006852
SE_PWC_ajv58	2.67503	Gunther et al 2018	doi:10.1371/journal.pbio.2003703
WHG_SC2	2.69884	González-Fortes - ‎2017	10.1016/j.cub.2017.05.023
Latvia_HG2	2.70277	Jones et al 2017	doi:10.1016/j.cub.2016.12.060
WHG_Brana1	2.77646	Olalde et al, 2014	doi:10.1038/nature12960
Cueva del Murcielago	3.32513	Valdosiera et al 2018	doi: 10.1073/pnas.1717762115
Anatolian_Neolithic_Bar31	3.3739	Hofmanová et al 2016	doi:10.1073/pnas.1523951113
SHG_H26	4	Gunther et al 2018	doi:10.1371/journal.pbio.2003703
Central_EU_Iceman	4.43999	Keller et al, 2012	doi: 10.1038/ncomms1701
Anatolian_Neolithic_Bar8	6.28469	Hofmanová et al 2016	doi:10.1073/pnas.1523951113
ATP2	8.70917	Gunther et al 2015	doi.org/10.1073/pnas.1509851112
Ballynahatty	9.67761	Cassidy et al 2016	doi.org/10.1073/pnas.1518445113
ATP16	12.98	Gunther et al 2015	doi.org/10.1073/pnas.1509851112
WHG_Bichon	13.5209	Jones et al 2015	doi:10.1038/ncomms9912
CHG_Koitas	15.4	Jones et al 2015	doi:10.1038/ncomms9912
DE_LBK_Stuttgart	19	Lazaridis et al 2014	doi:10.1038/nature13673
WHG_Loschbour	22	Lazaridis et al 2014	doi:10.1038/nature13673
HU_Neolithic_NE51	22.12	Gamba et al. 2014	doi:10.1038/ncomms6257
SE_TRB_ans017DR	27.6514	This study
SHG_SF12	57.79	Gunther et al 2018	doi:10.1371/journal.pbio.2003703

## Sheet: Supp. Data 8. HapRoh, Ne, Ind.
Supplementary Data 8. hapROH Ne estimation, Individual level
sample	Ne PE	Ne CI Lower	Ne CI higher	dates
Central_EU_RISE489	1747.89	668.49	7065.13	2745
Central_EU_Iceman	5284.38	1194.95	50000	3240
DE_TRB_QLB15D_CP	1760.02	673.13	7114.15	3590
DE_Esperstedt_CP	5284.38	1194.95	50000	3225
DE_TRB_Sorsum	5284.38	1194.95	50000	3225
DE_TRB_Tangermünde_CP	392.52	235.31	721.32	3239
DE_Blätterhöhle8_CP	1047.83	483.01	2935.88	3410
DE_LBK_Karsdorf	50000	2610.28	50000	5010
DE_LBK_Stuttgart	5284.38	1194.95	50000	5190
CZ_STK_kol6	2646.63	851.53	15866.1	4825
HU_Neolithic_NE1	5284.38	1194.95	50000	5240
HU_Neolithic_NE5	5284.38	1194.95	50000	5100
HU_Neolithic_NE6	50000	2610.28	50000	5125
HU_Neolithic_NE7	NA	NA	NA	4425
PL_TRB_N18	2646.63	851.53	15866.1	3515
PL_TRB_N20	50000	2610.28	50000	3515
PL_BKG_N25	5284.38	1194.95	50000	4300
PL_BKG_N26	50000	2610.28	50000	4200
PL_BKG_N27	50000	2610.28	50000	4300
PL_BKG_N28	5284.38	1194.95	50000	4125
PL_BKG_N31	2646.63	851.53	15866.1	4185
PL_BKG_N36	2628.4	845.66	15866.1	4300
PL_BKG_N38	1760.02	673.13	7065.13	3080
PL_BKG_N42	50000	2610.28	50000	4105
PL_GAC_Koszyce1	2646.63	851.53	15866.1	2795
PL_GAC_Koszyce3	NA	NA	NA	2795
PL_GAC_Koszyce5	2646.63	851.53	15866.1	2795
PL_GAC_Koszyce7	5284.38	1194.95	50000	2795
PL_GAC_Koszyce8	869.38	423.54	2195.9	2795
PL_GAC_Koszyce12	5284.38	1194.95	50000	2795
PL_GAC_Koszyce14	5284.38	1194.95	50000	2795
PL_GAC_Mierzanowice	869.38	423.54	2195.9	2845
PL_GAC_Sandomierz2	NA	NA	NA	2845
PL_GAC_Sandomierz8	NA	NA	NA	2845
PL_GAC_Sandomierz8	NA	NA	NA	2845
PL_Zlota_Ksiaznice1	NA	NA	NA	2785
PL_Zlota_Ksiaznice2	50000	2610.28	50000	2765
PL_Zlota_Ksiaznice4	1760.02	673.13	7065.13	2770
PL_Zlota_Wilczyce	5284.38	1194.95	50000	2845
SE_TRB_ans008	1047.83	483.01	2935.88	3185
SE_TRB_ans014	1316.41	562.37	4235.43	3140
SE_TRB_ans016	1047.83	483.01	2935.88	2695
SE_TRB_ros003	2646.63	851.53	15866.1	3130
SE_TRB_ros005	746.7	381.81	1747.89	3005
SE_TRB__Gökhem2	1747.89	668.49	7065.13	2950
SE_TRB_Saxtorp_CP	50000	2610.28	50000	3800
SE_PWC_ajv28	341.83	209.21	598.48	2785
SE_PWC_ajv36	466.59	268.35	912.5	2940
SE_PWC_ajv54	368.84	222.65	659.31	2790
SE_PWC_ajv58	432.42	252.16	811.3	2455
SE_PWC_ajv70	395.25	235.31	726.33	2745
SE_PWC_vbj001	368.84	222.65	659.31	2665
SE_PWC_vbj006	578.14	314.61	1211.59	2815
SE_PWC_vbj008	395.25	235.31	726.33	2665
SE_PWC_vbj012	521.18	291.57	1047.83	2945.5
SE_PWC_vbj013	469.83	270.21	912.5	2755.5
SE_PWC_vbj018	341.83	210.67	602.63	2805
SE_PWC_hem001	469.83	270.21	912.5	2945
SE_PWC_hem004	645.77	344.2	1430.3	3110
SE_PWC_hem005	869.38	423.54	2195.9	3180

## Sheet: Supp. Data 9. HapRoh, Ne, group
Supplementary Data 9. hapROH Ne estimation, Group level
Sample	Ne PE	Ne CI Lower	Ne CI higher
CE_Farmers_all	2136	1543.33	3081.48
Central_EU_CA_BA	2646.63	1130.64	8515.33
DE_LBK	5284.38	2035.07	21212.8
DE_TRB_CP	2646.63	1138.49	8515.33
HU_Neolithic	7946.41	2574.43	47637.5
PL_Farmers_all	3102.86	2273.15	4414.85
PL_BKG	4119.89	2288.92	8515.33
PL_TRB_Pikutkowo	5284.38	1712	31898.8
PL_GAC_Koszyce	2435.89	1480.61	4414.85
PL_Zlota_Ksiaznice	3538.51	1353.33	14204.4
SE_TRB_all	1420.44	984.61	2136
SE_TRB_Ansarve	1122.85	692.01	1993.29
SE_TRB_mainland	1760.02	1047.83	3279.34
SE_PWC_Ajvide	395.25	312.44	510.48
SE_PWC_Hemmor	623.83	429.44	951.15
SE_PWC_Västerbjers	429.44	341.83	547.03
SE_PWC_all	444.55	384.46	521.18

## Sheet: Supp. Data 10. FastSimcole2
Supplementary Data 10. FastSimcole2 statistics
Parameter	Search range		WHG&SHG pulse		No pulse	WHG pulse	SHG pulse
Ne (diploids)	Lower bound	Upper bound	Point estimate	95% CI	Point estimate	Point estimate	Point estimate
Ancestral	50	50000	14290.5	[12777 - 15448]	14684	17398.5	14214
Ancestral North Eurasian (ANE) metapopulation	50	50000	18050.5	[5862 - 43864]	16119.5	30973	30211
Western Hunter Gatherer (WHG) metapopulation	50	50000	13675	[10311 - 45232]	35347.5	21569	42433
Eastern Hunter Gatherer (EHG) metapopulation	50	50000	12258.5	[6293 - 41539]	2844.5	33455.5	27876.5
Neolithic (NEO) metapopulation	50	50000	12843	[9664 - 40161]	21901.5	20262.5	27376
WHG_Loschbour	50	5000	1463	[1215 - 1627]	1677	1636.5	1844.5
SHG_Gotland_SF12	50	5000	1194	[1170 - 3202]	2325	1390	1696.5
DE_LBK_Stuttgart	5	5000	2563	[837 - 5244]	2547.5	1864.5	2455.5
SE_TRB_ans017	5	5000	641.5	[352 - 1322]	1225	862.5	829
ANE bottleneck	5	2500	1630	[375 - 2117]	1397	1121.5	2027
WHG bottleneck	5	2500	2461.5	[479 - 2392]	2063.5	1961	1892.5
EHG bottleneck	5	2500	2410.5	[1905 - 3218]	2212	2609.5	1115.5
Neolithic bottleneck	5	2500	2578.5	[923 - 3522]	2456.5	2911.5	1571.5
Intensity of bottleneck in the ancestral population	0	1	0.65087	[0,52 - 0,75]	0.679655	0.885082	0.630657
Timing of event (ya)	Lower bound	Upper bound	Point estimate	95% CI	Point estimate	Point estimate	Point estimate
Ancestral botteneck	6000	120000	117780	[100081 - 118652]	118350	118110	117870
ANE/EU split	39030	48000	43170	[39704 - 46418]	44640	44070	40110
HG/NEO split	28530	39000	36090	[32037 - 38342]	35610	36720	35310
WHG/EHG split	22530	28500	26340	[24324 - 28082]	27870	27690	26700
WHG/WHG_Loschbour split	18030	22500	20100	[18330 - 21016]	19920	19920	20730
WHG/SHG_Gotland_SF12 split	13530	18000	17190	[16424 - 17820]	17010	17370	17250
NEO/DE_LBK_Stuttgart split	7500	WHG > NEO	10290	[7859 - 12420]	9840	9930	9390
DE_LBK_Stuttgart/SE_TRB_ans017 split	4500	WHG > LBK	7560	[5760 - 10198]	9210	8370	8640
ANE > EHG	EHG > Sf12	18000	12990	[12234 - 17670]	17040	15300	13830
EHG > SHG_Gotland_SF12	Sf12 > Ansarve	WHG/Sf12 split	10410	[9938 - 16983]	14640	10770	12570
WHG > NEO	7500	13500	11130	[8454 - 13230]	11910	11100	12360
WHG > DE_LBK_Stuttgart	6000	NEO/LBK split	8280	[6704 - 11206]	-	8760	-
SHG_Gotland_SF12 > SE_TRB_ans017	3000	Ansarve/LBK split	5970	[4664 - 8270]	-	-	6960
Admixture proportion (%)	Lower bound	Upper bound	Point estimate	95% CI	Point estimate	Point estimate	Point estimate
ANE > EHG	1	50	0.468427	[26,10% - 48,30%]	0.44038	0.420221	0.454855
WHG > NEO	1	30	0.215166	[3,44% - 25,98%]	0.0918064	0.211161	0.029314
EHG > SHG_Gotland_SF12	1	40	0.367619	[24,71% - 39,18%]	0.322213	0.332986	0.364821
DE_LBK_Stuttgart/SE_TRB_ans017 split	1	15	0.0903446	[3,73% - 13,16%]	-	0.0304785	-
SHG_Gotland_SF12 > SE_TRB_ans017	1	15	0.135456	[4,52% - 13,99%]	-	-	0.145879
Maximum Estimated Likelihood	-	-	-283228		-283238	-283240	-283231
Number of parameters (Np)	-	-	32		28	30	30
AIC = 2*Np - (2*MaxEstLhood*ln(10))	-	-	1304375		1304417	1304429	1304388
Maximum Observed Likelihood	-	-	-283072

[truncated: 3 more sheets: Supp. Data 11. DATES, SHG, Supp. Data 12. DATES, WHG, Supp. Data 13. Y. sp. reads]
